# Supplementary material for: The microbiota-gut-brain axis participates in chronic cerebral hypoperfusion by disrupting the metabolism of short-chain fatty acids
Source: Microbiome. 2022 Apr 17;10:62. doi: 10.1186/s40168-022-01255-6 (PMC9013454; doi:10.1186/s40168-022-01255-6)
Supplement: Supplementary file 4 — Additional file 3. The original data of 16S rRNA gene sequencing to investigate the rebuilt gut microbiota composition after FMT treatment. (XLS 12860 kb) [file 40168_2022_1255_MOESM4_ESM.xls]

# Constructed from biom file
#OTU ID	taxonomy	B+FMT(S)1	B+FMT(S)2	B+FMT(S)3	B+FMT(S)4	B+FMT(S)5	B+FMT(S)6	B+FMT(S)7	B+FMT(S)8	B+FMT(S)9	B+FMT(S)10	B+FMT(B)1	B+FMT(B)2	B+FMT(B)3	B+FMT(B)4	B+FMT(B)5	B+FMT(B)6	B+FMT(B)7	B+FMT(B)8	B+FMT(B)9	B+FMT(B)10	S+FMT(S)1	S+FMT(S)2	S+FMT(S)3	S+FMT(S)4	S+FMT(S)5	S+FMT(S)6	S+FMT(S)7	S+FMT(S)8	S+FMT(S)9	S+FMT(S)10	S+FMT(B)1	S+FMT(B)2	S+FMT(B)3	S+FMT(B)4	S+FMT(B)5	S+FMT(B)6	S+FMT(B)7	S+FMT(B)8	S+FMT(B)9	S+FMT(B)10	taxonomy
ASV_49194	d__Bacteria; p__Firmicutes; c__Bacilli; o__Lactobacillales; f__Lactobacillaceae; g__Lactobacillus; s__unidentified_Lactobacillus	524	12	168	2265	4138	0	1183	983	0	86	14949	11033	4815	18368	1168	21902	16732	11573	18384	11329	44	42	4646	51	92	60	218	0	188	42	4555	23955	11298	2539	962	11292	5969	662	2425	10630	d__Bacteria; p__Firmicutes; c__Bacilli; o__Lactobacillales; f__Lactobacillaceae; g__Lactobacillus; s__unidentified_Lactobacillus
ASV_2822	d__Bacteria; p__Firmicutes; c__Clostridia; o__Clostridiales; f__Ruminococcaceae; g__Ruminococcus; s__Ruminococcus_bromii	0	819	0	437	476	462	0	59	265	16	157	736	4073	1397	494	500	1079	686	2359	4847	0	0	0	774	0	517	1356	0	236	0	1383	916	8	6478	4055	126	7712	2991	17552	7585	d__Bacteria; p__Firmicutes; c__Clostridia; o__Clostridiales; f__Ruminococcaceae; g__Ruminococcus; s__Ruminococcus_bromii
ASV_35522	d__Bacteria; p__Firmicutes; c__Clostridia; o__Clostridiales; f__Lachnospiraceae; g__unidentified_Lachnospiraceae; s__unidentified_Lachnospiraceae	0	0	8	0	0	0	0	0	9	0	338	260	1721	773	362	3275	748	1730	1519	2101	12	0	0	6	0	9	0	0	0	0	7269	28	5525	1775	10176	502	499	1880	682	7927	d__Bacteria; p__Firmicutes; c__Clostridia; o__Clostridiales; f__Lachnospiraceae; g__unidentified_Lachnospiraceae; s__unidentified_Lachnospiraceae
ASV_14781	d__Bacteria; p__Firmicutes; c__Bacilli; o__Lactobacillales; f__Lactobacillaceae; g__Lactobacillus; s__unclassified_Lactobacillus	2902	776	250	770	2301	0	2100	1539	5959	409	1146	405	970	1935	31373	332	784	1217	1287	3324	1709	703	1000	1131	35	2780	9048	123	2123	69	482	2963	792	2858	1536	4583	150	2213	654	1378	d__Bacteria; p__Firmicutes; c__Bacilli; o__Lactobacillales; f__Lactobacillaceae; g__Lactobacillus; s__unclassified_Lactobacillus
ASV_40525	d__Bacteria; p__Firmicutes; c__Clostridia; o__Clostridiales; f__Lachnospiraceae; g__unclassified_Lachnospiraceae; s__unclassified_Lachnospiraceae	2376	2019	2532	10	0	96	3226	4993	1630	961	0	0	0	0	0	0	0	0	0	0	3369	1580	985	206	7690	3153	107	2376	139	9342	0	0	0	0	0	0	0	0	0	0	d__Bacteria; p__Firmicutes; c__Clostridia; o__Clostridiales; f__Lachnospiraceae; g__unclassified_Lachnospiraceae; s__unclassified_Lachnospiraceae
ASV_29219	d__Bacteria; p__Bacteroidetes; c__Bacteroidia; o__Bacteroidales; f__Bacteroidaceae; g__Bacteroides; s__unidentified_Bacteroides	0	0	0	0	0	0	0	0	0	12	2338	355	1478	2071	912	1143	973	1657	3651	3117	0	0	0	0	0	0	0	0	0	0	1762	107	1421	1648	3789	343	2074	2303	424	4982	d__Bacteria; p__Bacteroidetes; c__Bacteroidia; o__Bacteroidales; f__Bacteroidaceae; g__Bacteroides; s__unidentified_Bacteroides
ASV_41168	d__Bacteria; p__Firmicutes; c__Clostridia; o__Clostridiales; f__Lachnospiraceae; g__Blautia; s__unidentified_Blautia	212	753	980	1210	216	285	726	2086	1105	72	0	0	0	0	0	0	0	0	0	0	736	539	858	457	1941	924	324	8535	309	1343	0	0	0	0	0	0	0	0	0	0	d__Bacteria; p__Firmicutes; c__Clostridia; o__Clostridiales; f__Lachnospiraceae; g__Blautia; s__unidentified_Blautia
ASV_24239	d__Bacteria; p__Firmicutes; c__Clostridia; o__Clostridiales; f__Peptostreptococcaceae; g__unidentified_Peptostreptococcaceae; s__unidentified_Peptostreptococcaceae	923	1093	1295	4082	3800	72	2600	322	2365	713	1449	4930	1682	2451	2601	3571	2444	2413	8514	1322	1046	796	1132	0	176	665	2075	386	159	203	799	485	887	209	465	1283	2882	259	864	1230	d__Bacteria; p__Firmicutes; c__Clostridia; o__Clostridiales; f__Peptostreptococcaceae; g__unidentified_Peptostreptococcaceae; s__unidentified_Peptostreptococcaceae
ASV_26475	d__Bacteria; p__TM7; c__TM7-3; o__CW040; f__F16; g__unidentified_F16; s__unidentified_F16	0	0	0	0	0	0	0	0	0	0	407	1393	0	1806	0	0	0	5531	2	55	0	0	0	0	0	0	0	0	0	0	0	0	2690	0	78	9705	0	0	0	3	d__Bacteria; p__TM7; c__TM7-3; o__CW040; f__F16; g__unidentified_F16; s__unidentified_F16
ASV_14999	d__Bacteria; p__Bacteroidetes; c__Bacteroidia; o__Bacteroidales; f__Bacteroidaceae; g__Bacteroides; s__unidentified_Bacteroides	0	0	0	0	0	0	0	0	0	17	1950	395	1881	564	487	3246	947	1227	70	2116	0	0	0	0	0	0	0	0	0	0	1965	69	1199	1085	1391	23	2718	269	1627	81	d__Bacteria; p__Bacteroidetes; c__Bacteroidia; o__Bacteroidales; f__Bacteroidaceae; g__Bacteroides; s__unidentified_Bacteroides
ASV_30379	d__Bacteria; p__Firmicutes; c__Bacilli; o__Lactobacillales; f__Lactobacillaceae; g__Lactobacillus; s__unidentified_Lactobacillus	0	0	0	399	806	0	8237	0	106	0	0	0	0	0	841	644	28712	0	0	0	0	0	11062	0	0	246	0	40	452	0	5490	0	0	0	0	0	0	2555	0	0	d__Bacteria; p__Firmicutes; c__Bacilli; o__Lactobacillales; f__Lactobacillaceae; g__Lactobacillus; s__unidentified_Lactobacillus
ASV_53686	d__Bacteria; p__Firmicutes; c__Clostridia; o__Clostridiales; f__Ruminococcaceae; g__unidentified_Ruminococcaceae; s__unidentified_Ruminococcaceae	18	0	0	0	0	0	0	0	0	0	368	480	397	51	1038	1638	361	136	593	0	75	149	0	0	0	45	0	0	0	0	1324	380	88	665	303	439	44	711	1599	3012	d__Bacteria; p__Firmicutes; c__Clostridia; o__Clostridiales; f__Ruminococcaceae; g__unidentified_Ruminococcaceae; s__unidentified_Ruminococcaceae
ASV_47503	d__Bacteria; p__Bacteroidetes; c__Bacteroidia; o__Bacteroidales; f__Bacteroidaceae; g__Bacteroides; s__unidentified_Bacteroides	0	0	0	0	0	0	0	0	0	1	474	784	2679	2352	165	488	464	1954	195	653	0	0	0	0	0	0	0	0	0	0	410	979	546	955	1317	836	1254	869	976	427	d__Bacteria; p__Bacteroidetes; c__Bacteroidia; o__Bacteroidales; f__Bacteroidaceae; g__Bacteroides; s__unidentified_Bacteroides
ASV_1265	d__Bacteria; p__Firmicutes; c__Clostridia; o__Clostridiales; f__Peptostreptococcaceae; g__unidentified_Peptostreptococcaceae; s__unidentified_Peptostreptococcaceae	301	303	419	1195	1061	0	742	175	709	234	1204	3697	1299	2136	2156	2271	1444	1836	6322	1049	402	281	357	0	83	207	589	93	66	144	426	344	625	169	365	1013	2387	175	511	869	d__Bacteria; p__Firmicutes; c__Clostridia; o__Clostridiales; f__Peptostreptococcaceae; g__unidentified_Peptostreptococcaceae; s__unidentified_Peptostreptococcaceae
ASV_59660	d__Bacteria; p__Firmicutes; c__Clostridia; o__Clostridiales; f__Ruminococcaceae; g__unidentified_Ruminococcaceae; s__unidentified_Ruminococcaceae	279	1393	135	489	538	1258	172	436	227	0	0	0	0	0	0	0	0	0	0	0	377	336	109	756	2747	542	670	269	354	2166	0	0	0	0	0	551	0	0	603	0	d__Bacteria; p__Firmicutes; c__Clostridia; o__Clostridiales; f__Ruminococcaceae; g__unidentified_Ruminococcaceae; s__unidentified_Ruminococcaceae
ASV_47208	d__Bacteria; p__Firmicutes; c__Clostridia; o__Clostridiales; f__unidentified_Clostridiales; g__unidentified_Clostridiales; s__unidentified_Clostridiales	5	0	0	0	0	27	0	79	11	40	4	0	67	88	97	0	36	4	0	46	14	79	207	0	0	28	18	7	247	11	1801	27	380	4255	389	40	17	348	0	214	d__Bacteria; p__Firmicutes; c__Clostridia; o__Clostridiales; f__unidentified_Clostridiales; g__unidentified_Clostridiales; s__unidentified_Clostridiales
ASV_49085	d__Bacteria; p__Firmicutes; c__Bacilli; o__Lactobacillales; f__Lactobacillaceae; g__Lactobacillus; s__Lactobacillus_vaginalis	0	0	53	130	209	0	648	238	162	24	1668	246	459	697	485	3318	2160	330	984	681	0	0	527	0	23	62	20	51	72	9	507	1785	546	74	182	512	1443	818	248	594	d__Bacteria; p__Firmicutes; c__Bacilli; o__Lactobacillales; f__Lactobacillaceae; g__Lactobacillus; s__Lactobacillus_vaginalis
ASV_40595	d__Bacteria; p__Firmicutes; c__Clostridia; o__Clostridiales; f__unidentified_Clostridiales; g__unidentified_Clostridiales; s__unidentified_Clostridiales	1601	631	173	768	877	2565	80	160	666	337	0	0	0	0	0	0	0	0	0	0	2239	1868	169	2394	1094	2123	181	440	892	1448	0	0	0	0	0	0	0	4	611	0	d__Bacteria; p__Firmicutes; c__Clostridia; o__Clostridiales; f__unidentified_Clostridiales; g__unidentified_Clostridiales; s__unidentified_Clostridiales
ASV_20645	d__Bacteria; p__Firmicutes; c__Bacilli; o__Lactobacillales; f__Lactobacillaceae; g__Lactobacillus; s__unidentified_Lactobacillus	452	109	19	90	229	0	228	172	637	38	213	73	180	329	6127	28	173	245	279	713	262	130	140	33	0	427	1144	0	165	0	111	658	136	576	335	855	32	476	127	299	d__Bacteria; p__Firmicutes; c__Bacilli; o__Lactobacillales; f__Lactobacillaceae; g__Lactobacillus; s__unidentified_Lactobacillus
ASV_4263	d__Bacteria; p__Bacteroidetes; c__Bacteroidia; o__Bacteroidales; f__Bacteroidaceae; g__Bacteroides; s__unidentified_Bacteroides	0	0	0	0	0	0	0	0	0	0	566	79	454	594	177	265	212	401	1088	771	0	0	0	0	0	0	0	0	0	0	459	37	374	423	1089	86	528	505	120	1593	d__Bacteria; p__Bacteroidetes; c__Bacteroidia; o__Bacteroidales; f__Bacteroidaceae; g__Bacteroides; s__unidentified_Bacteroides
ASV_5215	d__Bacteria; p__Verrucomicrobia; c__Verrucomicrobiae; o__Verrucomicrobiales; f__Verrucomicrobiaceae; g__Akkermansia; s__Akkermansia_muciniphila	0	0	0	7	20	0	0	0	0	0	0	13	19	95	7	18	11	2440	0	34	0	0	0	0	0	0	22	0	3	0	11	15	2631	18	794	1472	5	0	189	0	d__Bacteria; p__Verrucomicrobia; c__Verrucomicrobiae; o__Verrucomicrobiales; f__Verrucomicrobiaceae; g__Akkermansia; s__Akkermansia_muciniphila
ASV_49358	d__Bacteria; p__Bacteroidetes; c__Bacteroidia; o__Bacteroidales; f__Bacteroidaceae; g__Bacteroides; s__unidentified_Bacteroides	0	0	0	0	0	0	0	0	0	0	234	639	1091	586	167	400	167	669	657	210	0	0	0	0	0	0	0	0	0	0	242	226	650	267	667	151	296	314	1410	684	d__Bacteria; p__Bacteroidetes; c__Bacteroidia; o__Bacteroidales; f__Bacteroidaceae; g__Bacteroides; s__unidentified_Bacteroides
ASV_43262	d__Bacteria; p__Firmicutes; c__Clostridia; o__Clostridiales; f__Ruminococcaceae; g__unidentified_Ruminococcaceae; s__unidentified_Ruminococcaceae	659	1269	231	272	440	701	60	1	324	139	0	6	0	0	0	0	0	0	0	0	899	1022	291	421	620	1101	196	515	394	751	0	0	0	0	0	150	0	19	829	0	d__Bacteria; p__Firmicutes; c__Clostridia; o__Clostridiales; f__Ruminococcaceae; g__unidentified_Ruminococcaceae; s__unidentified_Ruminococcaceae
ASV_21880	d__Bacteria; p__Firmicutes; c__Bacilli; o__Turicibacterales; f__Turicibacteraceae; g__Turicibacter; s__unidentified_Turicibacter	2081	1553	1039	282	177	3	124	11	1394	59	386	321	189	238	482	1327	471	675	1431	630	2017	2054	143	0	4	1391	1259	141	27	12	200	83	165	35	110	239	161	49	308	366	d__Bacteria; p__Firmicutes; c__Bacilli; o__Turicibacterales; f__Turicibacteraceae; g__Turicibacter; s__unidentified_Turicibacter
ASV_32920	d__Bacteria; p__Firmicutes; c__Clostridia; o__Clostridiales; f__unidentified_Clostridiales; g__unidentified_Clostridiales; s__unidentified_Clostridiales	28	203	342	465	1032	287	43	510	140	0	0	0	0	0	0	0	0	0	0	39	80	125	453	540	157	307	261	180	2021	98	0	0	0	854	0	340	0	0	119	0	d__Bacteria; p__Firmicutes; c__Clostridia; o__Clostridiales; f__unidentified_Clostridiales; g__unidentified_Clostridiales; s__unidentified_Clostridiales
ASV_33480	d__Bacteria; p__Firmicutes; c__Clostridia; o__Clostridiales; f__unidentified_Clostridiales; g__unidentified_Clostridiales; s__unidentified_Clostridiales	0	0	0	0	0	0	0	0	0	0	17	88	0	98	0	210	0	54	0	0	0	0	0	0	0	0	0	1	0	1	0	0	26	263	16	1810	2080	12	51	55	d__Bacteria; p__Firmicutes; c__Clostridia; o__Clostridiales; f__unidentified_Clostridiales; g__unidentified_Clostridiales; s__unidentified_Clostridiales
ASV_56665	d__Bacteria; p__Firmicutes; c__Erysipelotrichi; o__Erysipelotrichales; f__Erysipelotrichaceae; g__Allobaculum; s__unidentified_Allobaculum	413	606	655	1492	777	65	273	443	1757	410	0	0	0	0	0	0	0	0	0	0	795	262	439	171	200	1380	121	408	1673	218	0	0	0	0	0	0	0	0	0	0	d__Bacteria; p__Firmicutes; c__Erysipelotrichi; o__Erysipelotrichales; f__Erysipelotrichaceae; g__Allobaculum; s__unidentified_Allobaculum
ASV_12611	d__Bacteria; p__Bacteroidetes; c__Bacteroidia; o__Bacteroidales; f__Porphyromonadaceae; g__Parabacteroides; s__unidentified_Parabacteroides	0	0	0	0	0	0	0	3	0	7	132	97	472	63	47	324	108	296	122	115	14	10	6	4	10	9	14	25	0	22	215	43	493	12	530	98	116	52	2095	71	d__Bacteria; p__Bacteroidetes; c__Bacteroidia; o__Bacteroidales; f__Porphyromonadaceae; g__Parabacteroides; s__unidentified_Parabacteroides
ASV_28325	d__Bacteria; p__Firmicutes; c__Bacilli; o__Lactobacillales; f__Lactobacillaceae; g__Lactobacillus; s__Lactobacillus_hamsteri	229	34	880	761	440	36	1381	685	2995	2001	4	0	106	0	1314	41	0	0	30	0	86	23	982	0	54	438	206	501	222	48	0	3	0	0	102	0	16	1950	87	122	d__Bacteria; p__Firmicutes; c__Bacilli; o__Lactobacillales; f__Lactobacillaceae; g__Lactobacillus; s__Lactobacillus_hamsteri
ASV_58860	d__Bacteria; p__Firmicutes; c__Clostridia; o__Clostridiales; f__Ruminococcaceae; g__unidentified_Ruminococcaceae; s__unidentified_Ruminococcaceae	4853	214	1914	0	0	0	33	315	54	1145	0	0	0	0	0	0	0	0	0	0	6189	4114	1275	0	226	204	497	914	1494	256	0	0	0	0	0	0	0	0	0	0	d__Bacteria; p__Firmicutes; c__Clostridia; o__Clostridiales; f__Ruminococcaceae; g__unidentified_Ruminococcaceae; s__unidentified_Ruminococcaceae
ASV_6120	d__Bacteria; p__Firmicutes; c__Clostridia; o__Clostridiales; f__Lachnospiraceae; g__unidentified_Lachnospiraceae; s__unidentified_Lachnospiraceae	0	0	104	10	20	124	0	21	0	13	804	1075	2041	536	203	1257	705	1766	828	403	16	39	11	139	62	0	0	0	552	139	28	89	62	197	373	107	136	496	575	463	d__Bacteria; p__Firmicutes; c__Clostridia; o__Clostridiales; f__Lachnospiraceae; g__unidentified_Lachnospiraceae; s__unidentified_Lachnospiraceae
ASV_37451	d__Bacteria; p__Bacteroidetes; c__Bacteroidia; o__Bacteroidales; f__S24-7; g__unidentified_S24-7; s__unidentified_S24-7	171	137	188	39	57	50	31	171	111	42	8	143	1343	0	0	0	0	0	41	0	280	348	103	190	66	40	140	170	97	22	0	77	0	0	1296	0	6	116	0	1041	d__Bacteria; p__Bacteroidetes; c__Bacteroidia; o__Bacteroidales; f__S24-7; g__unidentified_S24-7; s__unidentified_S24-7
ASV_14614	d__Bacteria; p__Firmicutes; c__Clostridia; o__Clostridiales; f__Lachnospiraceae; g__Blautia; s__unidentified_Blautia	147	231	222	0	0	0	285	0	252	111	201	1588	0	64	44	0	149	12	69	0	343	177	0	0	41	320	72	48	54	14	95	52	0	20	0	19	223	49	1640	142	d__Bacteria; p__Firmicutes; c__Clostridia; o__Clostridiales; f__Lachnospiraceae; g__Blautia; s__unidentified_Blautia
ASV_52298	d__Bacteria; p__Firmicutes; c__Clostridia; o__Clostridiales; f__Ruminococcaceae; g__Faecalibacterium; s__Faecalibacterium_prausnitzii	0	0	0	0	0	0	0	0	0	0	0	0	0	0	0	0	0	0	0	0	0	0	0	0	1349	0	0	0	0	1301	0	0	0	0	0	0	0	0	0	0	d__Bacteria; p__Firmicutes; c__Clostridia; o__Clostridiales; f__Ruminococcaceae; g__Faecalibacterium; s__Faecalibacterium_prausnitzii
ASV_35788	d__Bacteria; p__Firmicutes; c__Clostridia; o__Clostridiales; f__Ruminococcaceae; g__Ruminococcus; s__Ruminococcus_albus	0	0	0	0	0	0	0	0	0	0	127	214	50	98	14	373	7	346	117	62	0	0	0	0	0	0	0	0	0	0	0	183	16	386	17	0	456	20	1241	324	d__Bacteria; p__Firmicutes; c__Clostridia; o__Clostridiales; f__Ruminococcaceae; g__Ruminococcus; s__Ruminococcus_albus
ASV_20383	d__Bacteria; p__Firmicutes; c__Clostridia; o__Clostridiales; f__Ruminococcaceae; g__unidentified_Ruminococcaceae; s__unidentified_Ruminococcaceae	66	144	52	101	66	300	16	34	35	337	0	0	0	0	0	0	0	0	0	0	55	61	0	360	656	458	15	113	320	1034	0	0	0	0	0	28	0	0	0	0	d__Bacteria; p__Firmicutes; c__Clostridia; o__Clostridiales; f__Ruminococcaceae; g__unidentified_Ruminococcaceae; s__unidentified_Ruminococcaceae
ASV_6776	d__Bacteria; p__Firmicutes; c__Clostridia; o__Clostridiales; f__Lachnospiraceae; g__Blautia; s__unidentified_Blautia	83	195	228	0	0	0	580	471	149	16	0	0	0	0	0	0	0	0	0	0	223	60	61	0	766	333	0	848	0	568	0	0	0	0	0	0	0	0	0	0	d__Bacteria; p__Firmicutes; c__Clostridia; o__Clostridiales; f__Lachnospiraceae; g__Blautia; s__unidentified_Blautia
ASV_6946	d__Bacteria; p__Firmicutes; c__Clostridia; o__Clostridiales; f__unidentified_Clostridiales; g__unidentified_Clostridiales; s__unidentified_Clostridiales	0	12	0	9	9	0	0	16	42	0	187	140	14	261	172	0	318	216	72	87	15	30	38	0	0	68	10	28	52	0	17	1554	0	216	30	0	26	97	0	415	d__Bacteria; p__Firmicutes; c__Clostridia; o__Clostridiales; f__unidentified_Clostridiales; g__unidentified_Clostridiales; s__unidentified_Clostridiales
ASV_19022	d__Bacteria; p__Firmicutes; c__Clostridia; o__Clostridiales; f__Lachnospiraceae; g__Blautia; s__unidentified_Blautia	0	130	206	3	0	10	140	357	142	0	0	0	0	0	0	0	0	0	0	0	111	1	1	6	661	304	14	955	15	562	0	0	0	0	0	0	0	0	0	0	d__Bacteria; p__Firmicutes; c__Clostridia; o__Clostridiales; f__Lachnospiraceae; g__Blautia; s__unidentified_Blautia
ASV_53204	d__Bacteria; p__Firmicutes; c__Clostridia; o__Clostridiales; f__unidentified_Clostridiales; g__unidentified_Clostridiales; s__unidentified_Clostridiales	0	0	1	74	102	0	0	298	2	8	162	121	330	0	162	21	8	100	0	0	3	0	64	0	52	0	24	2	53	29	0	77	0	46	34	0	1976	84	64	0	d__Bacteria; p__Firmicutes; c__Clostridia; o__Clostridiales; f__unidentified_Clostridiales; g__unidentified_Clostridiales; s__unidentified_Clostridiales
ASV_55130	d__Bacteria; p__Firmicutes; c__Clostridia; o__Clostridiales; f__Ruminococcaceae; g__Ruminococcus; s__unidentified_Ruminococcus	56	0	42	0	0	14	0	39	462	0	0	0	0	0	0	0	0	0	0	0	11	0	0	30	39	235	7	0	1972	59	0	0	0	0	0	0	0	0	0	0	d__Bacteria; p__Firmicutes; c__Clostridia; o__Clostridiales; f__Ruminococcaceae; g__Ruminococcus; s__unidentified_Ruminococcus
ASV_24071	d__Bacteria; p__Bacteroidetes; c__Bacteroidia; o__Bacteroidales; f__Prevotellaceae; g__Prevotella; s__unidentified_Prevotella	0	0	0	0	0	0	0	6	0	0	0	0	0	3	0	0	0	0	0	0	0	0	0	14	0	0	624	0	0	0	0	0	24	354	0	75	1222	0	0	0	d__Bacteria; p__Bacteroidetes; c__Bacteroidia; o__Bacteroidales; f__Prevotellaceae; g__Prevotella; s__unidentified_Prevotella
ASV_41728	d__Bacteria; p__Firmicutes; c__Clostridia; o__Clostridiales; f__Lachnospiraceae; g__Blautia; s__unidentified_Blautia	144	275	70	267	66	0	389	520	256	212	0	0	0	0	0	18	0	0	0	0	215	165	328	65	48	141	616	415	661	68	7	106	0	0	0	14	0	0	219	0	d__Bacteria; p__Firmicutes; c__Clostridia; o__Clostridiales; f__Lachnospiraceae; g__Blautia; s__unidentified_Blautia
ASV_41388	d__Bacteria; p__Firmicutes; c__Clostridia; o__Clostridiales; f__unidentified_Clostridiales; g__unidentified_Clostridiales; s__unidentified_Clostridiales	0	0	0	38	116	0	0	0	0	0	0	157	0	0	54	64	0	81	104	127	0	0	0	0	0	0	144	0	0	0	55	0	208	450	0	0	106	134	38	1132	d__Bacteria; p__Firmicutes; c__Clostridia; o__Clostridiales; f__unidentified_Clostridiales; g__unidentified_Clostridiales; s__unidentified_Clostridiales
ASV_30334	d__Bacteria; p__Firmicutes; c__Clostridia; o__Clostridiales; f__Clostridiaceae; g__Clostridium; s__Clostridium_celatum	856	409	320	9386	6368	0	379	0	785	41	117	832	145	120	281	377	296	680	643	979	827	605	64	0	0	201	1026	36	16	0	26	15	207	3	11	377	121	9	66	152	d__Bacteria; p__Firmicutes; c__Clostridia; o__Clostridiales; f__Clostridiaceae; g__Clostridium; s__Clostridium_celatum
ASV_33519	d__Bacteria; p__Firmicutes; c__Bacilli; o__Lactobacillales; f__Lactobacillaceae; g__Lactobacillus; s__unidentified_Lactobacillus	0	0	0	0	0	0	51	0	0	0	1280	194	154	544	0	865	501	162	357	293	0	0	64	0	0	0	0	0	0	0	99	1010	275	0	0	234	363	26	0	109	d__Bacteria; p__Firmicutes; c__Bacilli; o__Lactobacillales; f__Lactobacillaceae; g__Lactobacillus; s__unidentified_Lactobacillus
ASV_2772	d__Bacteria; p__Bacteroidetes; c__Bacteroidia; o__Bacteroidales; f__Prevotellaceae; g__Prevotella; s__Prevotella_copri	356	702	395	27	31	0	195	142	22	285	0	0	0	0	0	0	0	0	0	0	32	175	33	0	751	0	17	452	88	793	0	0	0	0	0	0	0	0	0	0	d__Bacteria; p__Bacteroidetes; c__Bacteroidia; o__Bacteroidales; f__Prevotellaceae; g__Prevotella; s__Prevotella_copri
ASV_17633	d__Bacteria; p__Firmicutes; c__Clostridia; o__Clostridiales; f__unidentified_Clostridiales; g__unidentified_Clostridiales; s__unidentified_Clostridiales	112	0	0	0	0	0	0	0	0	0	0	0	0	0	0	0	0	0	0	0	94	86	0	0	0	0	0	127	1938	0	0	0	0	0	0	0	0	0	0	0	d__Bacteria; p__Firmicutes; c__Clostridia; o__Clostridiales; f__unidentified_Clostridiales; g__unidentified_Clostridiales; s__unidentified_Clostridiales
ASV_27819	d__Bacteria; p__Firmicutes; c__Bacilli; o__Lactobacillales; f__Lactobacillaceae; g__Lactobacillus; s__unidentified_Lactobacillus	50	0	0	65	192	0	290	35	21	2	305	138	105	426	432	83	307	203	208	451	0	0	187	0	0	16	43	0	56	0	81	680	128	126	41	589	44	162	21	75	d__Bacteria; p__Firmicutes; c__Bacilli; o__Lactobacillales; f__Lactobacillaceae; g__Lactobacillus; s__unidentified_Lactobacillus
ASV_42382	d__Bacteria; p__Firmicutes; c__Bacilli; o__Lactobacillales; f__Lactobacillaceae; g__Lactobacillus; s__Lactobacillus_vaginalis	6	0	0	12	0	0	178	0	0	0	504	73	131	224	161	904	664	100	342	157	0	0	89	2	0	0	0	0	0	0	161	480	145	21	59	172	446	218	78	202	d__Bacteria; p__Firmicutes; c__Bacilli; o__Lactobacillales; f__Lactobacillaceae; g__Lactobacillus; s__Lactobacillus_vaginalis
ASV_24052	d__Bacteria; p__Firmicutes; c__Clostridia; o__Clostridiales; f__Lachnospiraceae; g__Blautia; s__unidentified_Blautia	286	206	261	0	0	0	462	520	169	58	0	0	0	0	0	0	0	0	0	0	352	160	181	1	614	309	42	419	0	526	0	0	0	0	0	0	0	0	0	0	d__Bacteria; p__Firmicutes; c__Clostridia; o__Clostridiales; f__Lachnospiraceae; g__Blautia; s__unidentified_Blautia
ASV_40758	d__Bacteria; p__Firmicutes; c__Clostridia; o__Clostridiales; f__Veillonellaceae; g__Phascolarctobacterium; s__unidentified_Phascolarctobacterium	317	392	116	77	58	4	155	163	92	194	0	0	0	0	0	0	0	0	0	0	535	593	646	67	240	264	169	492	512	192	0	0	0	0	0	0	0	0	0	0	d__Bacteria; p__Firmicutes; c__Clostridia; o__Clostridiales; f__Veillonellaceae; g__Phascolarctobacterium; s__unidentified_Phascolarctobacterium
ASV_32602	d__Bacteria; p__Bacteroidetes; c__Bacteroidia; o__Bacteroidales; f__Prevotellaceae; g__Prevotella; s__Prevotella_copri	718	682	429	177	129	0	518	183	81	156	0	0	0	0	0	0	0	0	0	0	101	249	136	0	489	39	28	390	307	610	0	0	0	0	0	0	0	0	0	0	d__Bacteria; p__Bacteroidetes; c__Bacteroidia; o__Bacteroidales; f__Prevotellaceae; g__Prevotella; s__Prevotella_copri
ASV_39278	d__Bacteria; p__Firmicutes; c__Clostridia; o__Clostridiales; f__unidentified_Clostridiales; g__unidentified_Clostridiales; s__unidentified_Clostridiales	0	78	0	0	0	0	0	0	0	0	0	0	0	0	0	0	0	0	0	0	0	32	0	0	86	0	14	0	183	94	0	0	0	0	0	0	808	0	596	0	d__Bacteria; p__Firmicutes; c__Clostridia; o__Clostridiales; f__unidentified_Clostridiales; g__unidentified_Clostridiales; s__unidentified_Clostridiales
ASV_27855	d__Bacteria; p__Firmicutes; c__Bacilli; o__Lactobacillales; f__Lactobacillaceae; g__Lactobacillus; s__unidentified_Lactobacillus	0	0	0	0	0	0	255	0	0	0	663	110	79	362	0	674	841	109	301	152	0	0	176	0	0	0	0	0	0	0	153	717	214	0	0	169	270	158	16	61	d__Bacteria; p__Firmicutes; c__Bacilli; o__Lactobacillales; f__Lactobacillaceae; g__Lactobacillus; s__unidentified_Lactobacillus
ASV_44374	d__Bacteria; p__Firmicutes; c__Clostridia; o__Clostridiales; f__Lachnospiraceae; g__Coprococcus; s__unidentified_Coprococcus	0	0	0	0	0	0	0	49	0	0	40	27	393	11	70	224	17	134	62	417	0	0	0	0	0	0	0	0	0	0	118	0	218	415	331	68	43	238	8	315	d__Bacteria; p__Firmicutes; c__Clostridia; o__Clostridiales; f__Lachnospiraceae; g__Coprococcus; s__unidentified_Coprococcus
ASV_5558	d__Bacteria; p__Firmicutes; c__Clostridia; o__Clostridiales; f__Lachnospiraceae; g__unclassified_Lachnospiraceae; s__unclassified_Lachnospiraceae	0	0	0	0	12	0	0	27	0	0	43	69	312	41	52	0	0	159	789	10	0	0	29	0	0	0	0	0	61	0	0	11	424	50	502	26	143	110	0	394	d__Bacteria; p__Firmicutes; c__Clostridia; o__Clostridiales; f__Lachnospiraceae; g__unclassified_Lachnospiraceae; s__unclassified_Lachnospiraceae
ASV_33265	d__Bacteria; p__Firmicutes; c__Clostridia; o__Clostridiales; f__unidentified_Clostridiales; g__unidentified_Clostridiales; s__unidentified_Clostridiales	0	0	0	0	0	0	0	12	0	0	8	0	0	0	0	0	0	0	148	0	0	0	0	0	0	0	0	0	87	0	0	57	0	0	14	1366	20	176	0	0	d__Bacteria; p__Firmicutes; c__Clostridia; o__Clostridiales; f__unidentified_Clostridiales; g__unidentified_Clostridiales; s__unidentified_Clostridiales
ASV_42706	d__Bacteria; p__Firmicutes; c__Clostridia; o__Clostridiales; f__Lachnospiraceae; g__unidentified_Lachnospiraceae; s__unidentified_Lachnospiraceae	464	246	472	46	10	113	50	42	428	95	0	0	0	0	0	0	0	0	0	0	804	416	162	225	58	569	12	366	111	37	0	0	0	0	0	0	0	6	502	0	d__Bacteria; p__Firmicutes; c__Clostridia; o__Clostridiales; f__Lachnospiraceae; g__unidentified_Lachnospiraceae; s__unidentified_Lachnospiraceae
ASV_19549	d__Bacteria; p__Firmicutes; c__Clostridia; o__Clostridiales; f__unidentified_Clostridiales; g__unidentified_Clostridiales; s__unidentified_Clostridiales	0	0	0	0	0	0	0	0	0	0	0	72	0	0	23	83	73	64	112	137	0	0	0	0	0	0	0	0	0	0	47	0	208	0	12	0	96	171	54	1062	d__Bacteria; p__Firmicutes; c__Clostridia; o__Clostridiales; f__unidentified_Clostridiales; g__unidentified_Clostridiales; s__unidentified_Clostridiales
ASV_4238	d__Bacteria; p__Firmicutes; c__Bacilli; o__Lactobacillales; f__Lactobacillaceae; g__Lactobacillus; s__unclassified_Lactobacillus	0	0	0	0	0	0	214	97	0	0	386	16	96	214	90	713	548	88	261	152	0	0	147	0	0	0	0	0	25	0	136	448	127	21	42	137	331	152	81	141	d__Bacteria; p__Firmicutes; c__Bacilli; o__Lactobacillales; f__Lactobacillaceae; g__Lactobacillus; s__unclassified_Lactobacillus
ASV_28814	d__Bacteria; p__Firmicutes; c__Clostridia; o__Clostridiales; f__Ruminococcaceae; g__unidentified_Ruminococcaceae; s__unidentified_Ruminococcaceae	505	718	342	0	0	366	161	153	854	6514	0	0	0	0	0	0	0	0	0	0	3175	3393	3	877	360	393	28	613	7	234	0	0	0	0	0	0	0	0	0	0	d__Bacteria; p__Firmicutes; c__Clostridia; o__Clostridiales; f__Ruminococcaceae; g__unidentified_Ruminococcaceae; s__unidentified_Ruminococcaceae
ASV_50522	d__Bacteria; p__Firmicutes; c__Clostridia; o__Clostridiales; f__Lachnospiraceae; g__Blautia; s__unidentified_Blautia	0	0	0	0	0	0	0	0	0	193	0	0	32	0	37	93	84	0	118	0	0	0	0	0	0	0	9	0	0	0	47	765	0	24	55	0	115	24	405	141	d__Bacteria; p__Firmicutes; c__Clostridia; o__Clostridiales; f__Lachnospiraceae; g__Blautia; s__unidentified_Blautia
ASV_18781	d__Bacteria; p__Bacteroidetes; c__Bacteroidia; o__Bacteroidales; f__S24-7; g__unidentified_S24-7; s__unidentified_S24-7	3	29	28	8	11	80	0	12	2	0	0	0	0	0	51	0	0	0	0	0	22	17	42	193	118	0	273	37	0	65	0	0	0	0	89	0	9	982	0	0	d__Bacteria; p__Bacteroidetes; c__Bacteroidia; o__Bacteroidales; f__S24-7; g__unidentified_S24-7; s__unidentified_S24-7
ASV_3484	d__Bacteria; p__Firmicutes; c__Clostridia; o__Clostridiales; f__Lachnospiraceae; g__Blautia; s__Blautia_producta	129	120	92	0	0	137	171	740	77	39	0	0	0	0	0	0	0	0	0	0	433	189	191	399	257	158	0	80	0	249	0	0	0	0	0	23	0	0	775	0	d__Bacteria; p__Firmicutes; c__Clostridia; o__Clostridiales; f__Lachnospiraceae; g__Blautia; s__Blautia_producta
ASV_26025	d__Bacteria; p__Firmicutes; c__Clostridia; o__Clostridiales; f__Clostridiaceae; g__Clostridium; s__Clostridium_celatum	2584	728	614	2906	1979	54	221	27	740	381	0	33	0	0	0	0	0	0	0	0	1419	1630	469	373	245	399	671	23	0	174	0	0	0	0	0	0	0	0	0	0	d__Bacteria; p__Firmicutes; c__Clostridia; o__Clostridiales; f__Clostridiaceae; g__Clostridium; s__Clostridium_celatum
ASV_33555	d__Bacteria; p__Firmicutes; c__Clostridia; o__Clostridiales; f__unclassified_Clostridiales; g__unclassified_Clostridiales; s__unclassified_Clostridiales	0	0	0	0	0	0	0	0	1	0	0	0	0	0	0	0	0	0	0	0	0	0	0	0	0	0	0	0	0	0	613	1	112	470	183	0	0	89	0	34	d__Bacteria; p__Firmicutes; c__Clostridia; o__Clostridiales; f__unclassified_Clostridiales; g__unclassified_Clostridiales; s__unclassified_Clostridiales
ASV_37896	d__Bacteria; p__Firmicutes; c__Clostridia; o__Clostridiales; f__unidentified_Clostridiales; g__unidentified_Clostridiales; s__unidentified_Clostridiales	0	0	0	26	92	0	0	84	0	0	0	142	0	0	0	125	8	0	0	0	0	0	3	0	357	32	0	0	0	357	9	0	0	0	0	0	527	0	198	0	d__Bacteria; p__Firmicutes; c__Clostridia; o__Clostridiales; f__unidentified_Clostridiales; g__unidentified_Clostridiales; s__unidentified_Clostridiales
ASV_39166	d__Bacteria; p__Bacteroidetes; c__Bacteroidia; o__Bacteroidales; f__Prevotellaceae; g__Prevotella; s__Prevotella_copri	444	588	315	31	35	0	301	153	0	243	0	0	0	0	0	0	0	0	0	0	41	178	32	0	429	0	0	389	128	523	0	0	0	0	0	0	0	0	0	0	d__Bacteria; p__Bacteroidetes; c__Bacteroidia; o__Bacteroidales; f__Prevotellaceae; g__Prevotella; s__Prevotella_copri
ASV_38531	d__Bacteria; p__Firmicutes; c__Clostridia; o__Clostridiales; f__Ruminococcaceae; g__unidentified_Ruminococcaceae; s__unidentified_Ruminococcaceae	0	0	0	0	0	0	0	0	0	0	29	41	0	117	161	160	0	6	87	0	0	0	0	0	0	0	0	0	0	0	0	79	11	20	10	106	0	88	826	310	d__Bacteria; p__Firmicutes; c__Clostridia; o__Clostridiales; f__Ruminococcaceae; g__unidentified_Ruminococcaceae; s__unidentified_Ruminococcaceae
ASV_54532	d__Bacteria; p__Firmicutes; c__Clostridia; o__Clostridiales; f__Peptostreptococcaceae; g__unidentified_Peptostreptococcaceae; s__unidentified_Peptostreptococcaceae	0	0	0	0	0	0	0	0	0	0	239	609	323	378	386	378	250	443	1046	195	0	0	0	0	0	0	0	0	0	0	72	61	156	30	90	225	458	0	110	184	d__Bacteria; p__Firmicutes; c__Clostridia; o__Clostridiales; f__Peptostreptococcaceae; g__unidentified_Peptostreptococcaceae; s__unidentified_Peptostreptococcaceae
ASV_56863	d__Bacteria; p__Firmicutes; c__Bacilli; o__Lactobacillales; f__Lactobacillaceae; g__Lactobacillus; s__unidentified_Lactobacillus	33	0	0	31	98	0	30	54	0	0	322	120	108	322	176	71	72	140	132	322	0	0	29	0	0	4	51	0	4	0	40	501	105	94	66	370	0	25	49	72	d__Bacteria; p__Firmicutes; c__Bacilli; o__Lactobacillales; f__Lactobacillaceae; g__Lactobacillus; s__unidentified_Lactobacillus
ASV_25253	d__Bacteria; p__Bacteroidetes; c__Bacteroidia; o__Bacteroidales; f__S24-7; g__unidentified_S24-7; s__unidentified_S24-7	9	0	0	81	62	0	0	0	21	0	0	0	0	0	108	0	0	0	0	0	33	41	87	0	0	0	0	71	6	0	0	0	89	0	0	226	12	963	0	0	d__Bacteria; p__Bacteroidetes; c__Bacteroidia; o__Bacteroidales; f__S24-7; g__unidentified_S24-7; s__unidentified_S24-7
ASV_43821	d__Bacteria; p__Firmicutes; c__Bacilli; o__Lactobacillales; f__Lactobacillaceae; g__Lactobacillus; s__unidentified_Lactobacillus	0	0	0	17	196	0	220	0	0	0	163	78	151	247	427	38	147	147	118	268	0	0	119	0	0	35	31	0	53	0	56	343	84	111	47	361	35	95	22	89	d__Bacteria; p__Firmicutes; c__Bacilli; o__Lactobacillales; f__Lactobacillaceae; g__Lactobacillus; s__unidentified_Lactobacillus
ASV_13213	d__Bacteria; p__Bacteroidetes; c__Bacteroidia; o__Bacteroidales; f__Porphyromonadaceae; g__Parabacteroides; s__unidentified_Parabacteroides	0	0	0	0	0	0	0	0	0	0	67	58	144	22	76	186	0	105	148	40	0	0	0	0	0	0	0	0	0	0	63	69	139	125	140	70	49	52	589	64	d__Bacteria; p__Bacteroidetes; c__Bacteroidia; o__Bacteroidales; f__Porphyromonadaceae; g__Parabacteroides; s__unidentified_Parabacteroides
ASV_31300	d__Bacteria; p__Bacteroidetes; c__Bacteroidia; o__Bacteroidales; f__Bacteroidaceae; g__Bacteroides; s__unidentified_Bacteroides	0	0	0	0	0	0	0	0	0	10	2231	681	152	522	78	2853	152	650	349	145	0	0	0	0	0	0	0	0	0	0	18	138	75	46	40	575	40	158	123	131	d__Bacteria; p__Bacteroidetes; c__Bacteroidia; o__Bacteroidales; f__Bacteroidaceae; g__Bacteroides; s__unidentified_Bacteroides
ASV_16844	d__Bacteria; p__Firmicutes; c__Clostridia; o__Clostridiales; f__Lachnospiraceae; g__unidentified_Lachnospiraceae; s__unidentified_Lachnospiraceae	0	0	0	0	0	0	0	0	0	0	35	0	144	0	0	98	0	109	0	76	0	0	0	0	0	0	0	0	0	0	257	0	148	111	365	0	0	188	55	204	d__Bacteria; p__Firmicutes; c__Clostridia; o__Clostridiales; f__Lachnospiraceae; g__unidentified_Lachnospiraceae; s__unidentified_Lachnospiraceae
ASV_39783	d__Bacteria; p__Firmicutes; c__Clostridia; o__Clostridiales; f__unclassified_Clostridiales; g__unclassified_Clostridiales; s__unclassified_Clostridiales	0	0	0	0	0	0	0	0	0	0	0	0	0	0	0	0	0	0	0	0	0	0	0	0	0	0	0	0	0	0	486	0	118	324	149	0	0	71	0	161	d__Bacteria; p__Firmicutes; c__Clostridia; o__Clostridiales; f__unclassified_Clostridiales; g__unclassified_Clostridiales; s__unclassified_Clostridiales
ASV_18247	d__Bacteria; p__Firmicutes; c__Bacilli; o__Lactobacillales; f__Lactobacillaceae; g__Lactobacillus; s__unidentified_Lactobacillus	0	0	0	0	0	0	0	0	0	0	79	28	81	107	0	243	135	172	84	161	0	0	0	0	0	0	0	0	0	0	393	17	383	83	92	68	33	74	6	148	d__Bacteria; p__Firmicutes; c__Bacilli; o__Lactobacillales; f__Lactobacillaceae; g__Lactobacillus; s__unidentified_Lactobacillus
ASV_19395	d__Bacteria; p__Firmicutes; c__Clostridia; o__Clostridiales; f__Clostridiaceae; g__Clostridium; s__unidentified_Clostridium	0	0	0	0	0	0	0	0	0	0	0	0	0	0	0	0	0	0	0	0	0	0	0	0	0	0	0	0	0	0	0	0	0	0	0	101	22	21	1152	0	d__Bacteria; p__Firmicutes; c__Clostridia; o__Clostridiales; f__Clostridiaceae; g__Clostridium; s__unidentified_Clostridium
ASV_10021	d__Bacteria; p__Firmicutes; c__Clostridia; o__Clostridiales; f__Lachnospiraceae; g__unidentified_Lachnospiraceae; s__unidentified_Lachnospiraceae	179	206	271	123	79	96	125	286	455	76	0	0	0	0	0	0	0	0	0	0	284	124	156	85	92	243	176	87	84	80	0	0	0	0	0	61	15	0	424	0	d__Bacteria; p__Firmicutes; c__Clostridia; o__Clostridiales; f__Lachnospiraceae; g__unidentified_Lachnospiraceae; s__unidentified_Lachnospiraceae
ASV_59564	d__Bacteria; p__Firmicutes; c__Clostridia; o__Clostridiales; f__Lachnospiraceae; g__unidentified_Lachnospiraceae; s__unidentified_Lachnospiraceae	228	149	136	0	0	5	60	97	59	73	0	0	0	0	0	0	0	0	0	0	256	102	49	0	422	202	0	123	0	513	0	0	0	0	0	0	0	0	0	0	d__Bacteria; p__Firmicutes; c__Clostridia; o__Clostridiales; f__Lachnospiraceae; g__unidentified_Lachnospiraceae; s__unidentified_Lachnospiraceae
ASV_41153	d__Bacteria; p__Firmicutes; c__Clostridia; o__Clostridiales; f__Ruminococcaceae; g__unidentified_Ruminococcaceae; s__unidentified_Ruminococcaceae	35	109	258	0	0	0	162	53	170	1482	0	0	0	0	0	0	0	0	0	0	116	124	292	0	342	235	0	446	33	200	0	0	0	0	0	0	0	0	0	0	d__Bacteria; p__Firmicutes; c__Clostridia; o__Clostridiales; f__Ruminococcaceae; g__unidentified_Ruminococcaceae; s__unidentified_Ruminococcaceae
ASV_55175	d__Bacteria; p__Firmicutes; c__Clostridia; o__Clostridiales; f__unidentified_Clostridiales; g__unidentified_Clostridiales; s__unidentified_Clostridiales	42	66	544	9	15	3	23	13	347	0	0	0	0	0	0	0	0	25	0	0	62	146	63	35	67	192	136	167	139	58	0	0	11	65	0	306	107	0	0	0	d__Bacteria; p__Firmicutes; c__Clostridia; o__Clostridiales; f__unidentified_Clostridiales; g__unidentified_Clostridiales; s__unidentified_Clostridiales
ASV_44161	d__Bacteria; p__Firmicutes; c__Clostridia; o__Clostridiales; f__unidentified_Clostridiales; g__unidentified_Clostridiales; s__unidentified_Clostridiales	0	0	0	0	0	0	0	0	0	0	0	109	1195	242	82	1168	163	364	0	511	0	0	0	0	0	0	236	0	0	0	0	0	320	46	125	55	0	358	68	27	d__Bacteria; p__Firmicutes; c__Clostridia; o__Clostridiales; f__unidentified_Clostridiales; g__unidentified_Clostridiales; s__unidentified_Clostridiales
ASV_10495	d__Bacteria; p__Firmicutes; c__Bacilli; o__Lactobacillales; f__Lactobacillaceae; g__Lactobacillus; s__unidentified_Lactobacillus	0	0	0	19	116	0	30	0	0	0	356	119	110	344	114	40	73	177	160	311	0	0	46	0	0	2	0	0	7	0	37	490	129	96	0	353	27	22	0	63	d__Bacteria; p__Firmicutes; c__Bacilli; o__Lactobacillales; f__Lactobacillaceae; g__Lactobacillus; s__unidentified_Lactobacillus
ASV_19229	d__Bacteria; p__Firmicutes; c__Bacilli; o__Lactobacillales; f__Lactobacillaceae; g__Lactobacillus; s__unidentified_Lactobacillus	23	0	0	38	100	0	211	19	20	0	186	63	37	229	285	24	131	118	112	245	0	0	111	0	0	26	35	4	39	0	45	372	90	82	23	305	23	133	6	37	d__Bacteria; p__Firmicutes; c__Bacilli; o__Lactobacillales; f__Lactobacillaceae; g__Lactobacillus; s__unidentified_Lactobacillus
ASV_18370	d__Bacteria; p__Bacteroidetes; c__Bacteroidia; o__Bacteroidales; f__Bacteroidaceae; g__Bacteroides; s__unidentified_Bacteroides	0	0	0	0	0	0	0	0	0	0	0	0	39	0	0	0	0	0	664	0	0	0	0	0	0	0	0	0	0	0	0	0	0	0	265	0	0	0	0	947	d__Bacteria; p__Bacteroidetes; c__Bacteroidia; o__Bacteroidales; f__Bacteroidaceae; g__Bacteroides; s__unidentified_Bacteroides
ASV_11070	d__Bacteria; p__Firmicutes; c__Clostridia; o__Clostridiales; f__Lachnospiraceae; g__Blautia; s__unidentified_Blautia	120	181	147	0	0	0	113	69	134	77	59	468	0	0	0	9	64	0	40	0	186	102	0	0	0	176	85	49	48	0	27	15	0	0	0	0	59	22	648	65	d__Bacteria; p__Firmicutes; c__Clostridia; o__Clostridiales; f__Lachnospiraceae; g__Blautia; s__unidentified_Blautia
ASV_7668	d__Bacteria; p__Firmicutes; c__Clostridia; o__Clostridiales; f__Ruminococcaceae; g__Ruminococcus; s__unidentified_Ruminococcus	0	0	0	0	0	0	0	0	0	0	235	0	6	0	108	9	31	21	18	20	0	0	0	0	0	0	0	0	0	0	652	7	100	26	15	284	0	97	0	6	d__Bacteria; p__Firmicutes; c__Clostridia; o__Clostridiales; f__Ruminococcaceae; g__Ruminococcus; s__unidentified_Ruminococcus
ASV_43765	d__Bacteria; p__Firmicutes; c__Clostridia; o__Clostridiales; f__unidentified_Clostridiales; g__unidentified_Clostridiales; s__unidentified_Clostridiales	0	0	0	0	0	0	0	0	0	0	218	8	413	117	250	0	57	31	106	0	0	0	0	0	0	0	0	0	0	0	0	177	0	134	251	6	9	142	0	468	d__Bacteria; p__Firmicutes; c__Clostridia; o__Clostridiales; f__unidentified_Clostridiales; g__unidentified_Clostridiales; s__unidentified_Clostridiales
ASV_57894	d__Bacteria; p__Firmicutes; c__Clostridia; o__Clostridiales; f__unidentified_Clostridiales; g__unidentified_Clostridiales; s__unidentified_Clostridiales	0	0	0	0	0	0	0	0	0	0	0	0	0	0	0	0	0	0	304	0	0	0	0	0	0	0	0	0	0	0	0	0	72	0	0	0	0	0	0	1109	d__Bacteria; p__Firmicutes; c__Clostridia; o__Clostridiales; f__unidentified_Clostridiales; g__unidentified_Clostridiales; s__unidentified_Clostridiales
ASV_47091	d__Bacteria; p__Bacteroidetes; c__Bacteroidia; o__Bacteroidales; f__Prevotellaceae; g__Prevotella; s__unidentified_Prevotella	0	0	0	0	0	0	0	0	0	0	76	145	294	301	14	61	11	388	35	190	0	0	0	0	0	0	0	0	0	0	35	95	53	97	112	20	117	157	345	114	d__Bacteria; p__Bacteroidetes; c__Bacteroidia; o__Bacteroidales; f__Prevotellaceae; g__Prevotella; s__unidentified_Prevotella
ASV_14855	d__Bacteria; p__Firmicutes; c__Clostridia; o__Clostridiales; f__unidentified_Clostridiales; g__unidentified_Clostridiales; s__unidentified_Clostridiales	0	0	0	0	0	0	0	0	0	0	0	0	0	0	0	0	0	0	176	0	0	0	0	0	0	0	0	0	0	0	0	0	0	0	0	0	0	0	168	975	d__Bacteria; p__Firmicutes; c__Clostridia; o__Clostridiales; f__unidentified_Clostridiales; g__unidentified_Clostridiales; s__unidentified_Clostridiales
ASV_6224	d__Bacteria; p__Firmicutes; c__Bacilli; o__Lactobacillales; f__Lactobacillaceae; g__Lactobacillus; s__unidentified_Lactobacillus	0	0	0	28	130	0	0	0	0	0	189	77	59	248	205	0	53	144	150	260	0	0	0	0	0	0	47	0	0	0	32	427	86	107	21	328	0	23	0	61	d__Bacteria; p__Firmicutes; c__Bacilli; o__Lactobacillales; f__Lactobacillaceae; g__Lactobacillus; s__unidentified_Lactobacillus
ASV_18647	d__Bacteria; p__Firmicutes; c__Clostridia; o__Clostridiales; f__unidentified_Clostridiales; g__unidentified_Clostridiales; s__unidentified_Clostridiales	0	0	0	0	0	0	0	0	0	0	44	0	532	84	0	309	0	36	0	5	0	0	0	0	0	0	0	0	0	0	0	0	68	659	229	6	147	8	0	0	d__Bacteria; p__Firmicutes; c__Clostridia; o__Clostridiales; f__unidentified_Clostridiales; g__unidentified_Clostridiales; s__unidentified_Clostridiales
ASV_14633	d__Bacteria; p__Bacteroidetes; c__Bacteroidia; o__Bacteroidales; f__Porphyromonadaceae; g__Parabacteroides; s__unidentified_Parabacteroides	0	0	0	0	0	0	0	0	0	0	61	17	199	134	0	80	60	144	24	108	0	0	0	0	0	0	0	0	0	0	77	0	221	0	182	57	94	18	397	66	d__Bacteria; p__Bacteroidetes; c__Bacteroidia; o__Bacteroidales; f__Porphyromonadaceae; g__Parabacteroides; s__unidentified_Parabacteroides
ASV_52311	d__Bacteria; p__Firmicutes; c__Bacilli; o__Lactobacillales; f__Lactobacillaceae; g__Lactobacillus; s__unclassified_Lactobacillus	0	0	0	0	0	0	0	0	0	0	43	0	0	64	1698	0	66	59	29	188	0	0	0	0	0	0	0	0	0	0	42	243	28	263	61	192	0	189	0	63	d__Bacteria; p__Firmicutes; c__Bacilli; o__Lactobacillales; f__Lactobacillaceae; g__Lactobacillus; s__unclassified_Lactobacillus
ASV_45458	d__Bacteria; p__Bacteroidetes; c__Bacteroidia; o__Bacteroidales; f__Prevotellaceae; g__Prevotella; s__Prevotella_copri	387	0	381	0	0	0	0	0	0	156	0	0	0	0	0	0	0	0	0	0	14	216	0	0	449	0	0	39	0	581	0	0	0	0	0	0	0	0	0	0	d__Bacteria; p__Bacteroidetes; c__Bacteroidia; o__Bacteroidales; f__Prevotellaceae; g__Prevotella; s__Prevotella_copri
ASV_14964	d__Bacteria; p__Bacteroidetes; c__Bacteroidia; o__Bacteroidales; f__Bacteroidaceae; g__Bacteroides; s__unidentified_Bacteroides	0	0	0	0	0	0	0	0	0	0	35	127	38	196	25	78	17	19	81	69	0	0	0	0	0	0	0	0	0	0	21	157	6	158	14	98	356	48	103	96	d__Bacteria; p__Bacteroidetes; c__Bacteroidia; o__Bacteroidales; f__Bacteroidaceae; g__Bacteroides; s__unidentified_Bacteroides
ASV_13509	d__Bacteria; p__Firmicutes; c__Clostridia; o__Clostridiales; f__Ruminococcaceae; g__unidentified_Ruminococcaceae; s__unidentified_Ruminococcaceae	119	0	267	140	117	188	123	102	166	0	0	5	422	16	0	6	0	30	0	0	117	174	130	444	21	182	19	128	91	11	0	0	63	0	247	0	288	0	0	0	d__Bacteria; p__Firmicutes; c__Clostridia; o__Clostridiales; f__Ruminococcaceae; g__unidentified_Ruminococcaceae; s__unidentified_Ruminococcaceae
ASV_29310	d__Bacteria; p__Bacteroidetes; c__Bacteroidia; o__Bacteroidales; f__Bacteroidaceae; g__Bacteroides; s__unidentified_Bacteroides	0	0	0	0	0	0	0	0	0	0	120	205	553	782	120	251	42	150	403	430	0	0	0	0	0	0	0	0	0	0	19	38	14	153	84	56	174	306	16	174	d__Bacteria; p__Bacteroidetes; c__Bacteroidia; o__Bacteroidales; f__Bacteroidaceae; g__Bacteroides; s__unidentified_Bacteroides
ASV_21074	d__Bacteria; p__Firmicutes; c__Clostridia; o__Clostridiales; f__unidentified_Clostridiales; g__unidentified_Clostridiales; s__unidentified_Clostridiales	219	162	150	103	76	148	30	118	435	27	0	0	0	0	0	0	0	0	0	0	528	817	200	167	40	494	8	336	113	28	0	0	0	0	0	0	0	0	0	0	d__Bacteria; p__Firmicutes; c__Clostridia; o__Clostridiales; f__unidentified_Clostridiales; g__unidentified_Clostridiales; s__unidentified_Clostridiales
ASV_59462	d__Bacteria; p__Proteobacteria; c__Deltaproteobacteria; o__Desulfovibrionales; f__Desulfovibrionaceae; g__Desulfovibrio; s__unidentified_Desulfovibrio	0	0	0	0	0	0	0	0	0	0	85	23	53	83	56	64	32	201	107	193	0	0	0	0	0	0	0	0	0	0	6	55	161	211	102	80	69	79	79	166	d__Bacteria; p__Proteobacteria; c__Deltaproteobacteria; o__Desulfovibrionales; f__Desulfovibrionaceae; g__Desulfovibrio; s__unidentified_Desulfovibrio
ASV_52283	d__Bacteria; p__Bacteroidetes; c__Bacteroidia; o__Bacteroidales; f__Prevotellaceae; g__Prevotella; s__unclassified_Prevotella	47	5	84	10	0	0	17	20	125	38	0	0	0	0	0	0	0	0	0	0	75	220	8	0	2	20	19	875	86	0	0	0	0	0	0	0	0	0	0	0	d__Bacteria; p__Bacteroidetes; c__Bacteroidia; o__Bacteroidales; f__Prevotellaceae; g__Prevotella; s__unclassified_Prevotella
ASV_58799	d__Bacteria; p__Firmicutes; c__Clostridia; o__Clostridiales; f__Ruminococcaceae; g__Ruminococcus; s__unidentified_Ruminococcus	0	34	28	0	0	0	0	107	0	56	45	81	306	7	102	243	36	164	14	204	23	67	40	37	0	0	0	0	0	12	60	0	63	223	283	29	87	57	0	186	d__Bacteria; p__Firmicutes; c__Clostridia; o__Clostridiales; f__Ruminococcaceae; g__Ruminococcus; s__unidentified_Ruminococcus
ASV_57382	d__Bacteria; p__Firmicutes; c__Bacilli; o__Lactobacillales; f__Lactobacillaceae; g__Lactobacillus; s__unidentified_Lactobacillus	0	0	0	0	133	0	219	0	0	0	135	69	30	207	299	0	164	86	106	228	0	0	123	0	0	67	30	0	40	0	47	300	53	72	0	257	0	91	0	38	d__Bacteria; p__Firmicutes; c__Bacilli; o__Lactobacillales; f__Lactobacillaceae; g__Lactobacillus; s__unidentified_Lactobacillus
ASV_31336	d__Bacteria; p__Firmicutes; c__Clostridia; o__Clostridiales; f__unclassified_Clostridiales; g__unclassified_Clostridiales; s__unclassified_Clostridiales	0	0	0	0	0	0	0	0	0	0	0	0	0	0	0	0	0	0	0	0	0	0	0	0	0	0	0	0	0	0	365	0	96	194	150	0	0	75	0	111	d__Bacteria; p__Firmicutes; c__Clostridia; o__Clostridiales; f__unclassified_Clostridiales; g__unclassified_Clostridiales; s__unclassified_Clostridiales
ASV_51106	d__Bacteria; p__Firmicutes; c__Clostridia; o__Clostridiales; f__Lachnospiraceae; g__unidentified_Lachnospiraceae; s__unidentified_Lachnospiraceae	223	31	23	39	35	0	34	87	69	11	0	0	0	0	0	0	0	0	0	0	167	72	118	0	371	76	26	44	0	467	0	0	0	0	0	0	0	0	0	0	d__Bacteria; p__Firmicutes; c__Clostridia; o__Clostridiales; f__Lachnospiraceae; g__unidentified_Lachnospiraceae; s__unidentified_Lachnospiraceae
ASV_15597	d__Bacteria; p__Firmicutes; c__Clostridia; o__Clostridiales; f__unidentified_Clostridiales; g__unidentified_Clostridiales; s__unidentified_Clostridiales	0	0	0	0	0	0	0	0	0	0	0	165	150	230	11	55	267	0	0	155	0	0	0	0	0	0	0	0	0	0	0	28	0	17	0	0	0	938	0	0	d__Bacteria; p__Firmicutes; c__Clostridia; o__Clostridiales; f__unidentified_Clostridiales; g__unidentified_Clostridiales; s__unidentified_Clostridiales
ASV_11612	d__Bacteria; p__Firmicutes; c__Clostridia; o__Clostridiales; f__Ruminococcaceae; g__unidentified_Ruminococcaceae; s__unidentified_Ruminococcaceae	0	246	0	94	143	105	0	0	319	0	0	0	0	0	0	0	0	0	0	0	0	0	0	86	102	707	23	0	59	88	0	0	0	0	0	0	0	0	0	0	d__Bacteria; p__Firmicutes; c__Clostridia; o__Clostridiales; f__Ruminococcaceae; g__unidentified_Ruminococcaceae; s__unidentified_Ruminococcaceae
ASV_4964	d__Bacteria; p__Firmicutes; c__Bacilli; o__Lactobacillales; f__Lactobacillaceae; g__Lactobacillus; s__unidentified_Lactobacillus	5	0	0	132	148	0	315	7	7	0	350	611	111	409	71	389	510	338	704	169	0	0	124	0	0	0	9	0	0	0	98	109	184	14	19	234	214	27	17	38	d__Bacteria; p__Firmicutes; c__Bacilli; o__Lactobacillales; f__Lactobacillaceae; g__Lactobacillus; s__unidentified_Lactobacillus
ASV_12339	d__Bacteria; p__Bacteroidetes; c__Bacteroidia; o__Bacteroidales; f__Bacteroidaceae; g__Bacteroides; s__unidentified_Bacteroides	0	0	0	0	0	0	0	0	0	0	72	38	128	110	37	150	73	73	124	124	0	0	0	0	0	0	0	0	0	0	79	50	76	63	95	32	109	57	310	90	d__Bacteria; p__Bacteroidetes; c__Bacteroidia; o__Bacteroidales; f__Bacteroidaceae; g__Bacteroides; s__unidentified_Bacteroides
ASV_22030	d__Bacteria; p__Firmicutes; c__Clostridia; o__Clostridiales; f__unidentified_Clostridiales; g__unidentified_Clostridiales; s__unidentified_Clostridiales	0	425	43	96	76	0	80	0	130	0	0	0	0	0	0	0	0	0	0	0	36	89	176	30	227	196	25	129	221	162	0	0	0	0	0	0	0	0	0	0	d__Bacteria; p__Firmicutes; c__Clostridia; o__Clostridiales; f__unidentified_Clostridiales; g__unidentified_Clostridiales; s__unidentified_Clostridiales
ASV_28036	d__Bacteria; p__Bacteroidetes; c__Bacteroidia; o__Bacteroidales; f__Porphyromonadaceae; g__Parabacteroides; s__unidentified_Parabacteroides	0	0	7	0	0	0	0	0	0	0	23	13	261	192	0	27	72	152	76	146	0	0	0	0	0	0	0	0	0	0	124	0	141	70	304	37	123	27	69	65	d__Bacteria; p__Bacteroidetes; c__Bacteroidia; o__Bacteroidales; f__Porphyromonadaceae; g__Parabacteroides; s__unidentified_Parabacteroides
ASV_32387	d__Bacteria; p__Bacteroidetes; c__Bacteroidia; o__Bacteroidales; f__Prevotellaceae; g__Prevotella; s__Prevotella_copri	336	337	314	0	0	0	216	83	0	156	0	0	0	0	0	0	0	0	0	0	16	170	0	0	344	0	0	224	0	388	0	0	0	0	0	0	0	0	0	0	d__Bacteria; p__Bacteroidetes; c__Bacteroidia; o__Bacteroidales; f__Prevotellaceae; g__Prevotella; s__Prevotella_copri
ASV_8833	d__Bacteria; p__Bacteroidetes; c__Bacteroidia; o__Bacteroidales; f__Bacteroidaceae; g__Bacteroides; s__unidentified_Bacteroides	0	0	0	0	0	0	0	0	0	0	51	60	315	297	0	96	74	205	23	80	0	0	0	0	0	0	0	0	0	0	51	123	76	109	143	98	138	94	88	36	d__Bacteria; p__Bacteroidetes; c__Bacteroidia; o__Bacteroidales; f__Bacteroidaceae; g__Bacteroides; s__unidentified_Bacteroides
ASV_53056	d__Bacteria; p__Actinobacteria; c__Coriobacteriia; o__Coriobacteriales; f__Coriobacteriaceae; g__Adlercreutzia; s__unidentified_Adlercreutzia	0	7	0	46	8	0	0	0	0	0	56	6	9	44	83	172	71	52	271	45	0	0	7	0	0	0	0	0	0	0	141	219	44	65	94	0	29	0	186	173	d__Bacteria; p__Actinobacteria; c__Coriobacteriia; o__Coriobacteriales; f__Coriobacteriaceae; g__Adlercreutzia; s__unidentified_Adlercreutzia
ASV_57136	d__Bacteria; p__Bacteroidetes; c__Bacteroidia; o__Bacteroidales; f__Bacteroidaceae; g__Bacteroides; s__Bacteroides_barnesiae	0	0	0	0	0	0	0	0	0	0	101	164	44	189	8	23	93	196	260	145	0	0	0	0	0	0	0	0	0	0	39	177	55	17	13	45	90	104	224	183	d__Bacteria; p__Bacteroidetes; c__Bacteroidia; o__Bacteroidales; f__Bacteroidaceae; g__Bacteroides; s__Bacteroides_barnesiae
ASV_14808	d__Bacteria; p__Firmicutes; c__Clostridia; o__Clostridiales; f__unidentified_Clostridiales; g__unidentified_Clostridiales; s__unidentified_Clostridiales	0	0	0	0	0	0	0	0	0	0	0	0	0	7	0	538	0	142	0	298	0	0	0	0	0	0	0	0	29	0	0	0	781	24	0	83	0	0	0	24	d__Bacteria; p__Firmicutes; c__Clostridia; o__Clostridiales; f__unidentified_Clostridiales; g__unidentified_Clostridiales; s__unidentified_Clostridiales
ASV_32507	d__Bacteria; p__Firmicutes; c__Bacilli; o__Lactobacillales; f__Lactobacillaceae; g__Lactobacillus; s__unclassified_Lactobacillus	0	0	0	0	0	0	137	0	0	0	310	84	61	167	22	400	484	89	183	131	0	0	128	0	0	0	0	0	0	0	90	340	110	0	24	88	132	93	0	62	d__Bacteria; p__Firmicutes; c__Bacilli; o__Lactobacillales; f__Lactobacillaceae; g__Lactobacillus; s__unclassified_Lactobacillus
ASV_49938	d__Bacteria; p__Proteobacteria; c__Gammaproteobacteria; o__Enterobacteriales; f__Enterobacteriaceae; g__Shigella; s__unclassified_Shigella	194	46	16	712	553	8	190	50	28	120	3	44	30	72	67	10	19	27	23	18	328	146	762	802	4	53	643	66	10	17	14	14	0	4	0	6	12	55	11	16	d__Bacteria; p__Proteobacteria; c__Gammaproteobacteria; o__Enterobacteriales; f__Enterobacteriaceae; g__Shigella; s__unclassified_Shigella
ASV_53912	d__Bacteria; p__Firmicutes; c__Clostridia; o__Clostridiales; f__unidentified_Clostridiales; g__unidentified_Clostridiales; s__unidentified_Clostridiales	148	93	22	63	40	240	25	31	71	41	0	0	0	0	0	0	0	0	0	0	197	140	0	262	216	252	20	70	67	228	0	0	0	0	0	0	0	0	62	0	d__Bacteria; p__Firmicutes; c__Clostridia; o__Clostridiales; f__unidentified_Clostridiales; g__unidentified_Clostridiales; s__unidentified_Clostridiales
ASV_43699	d__Bacteria; p__Bacteroidetes; c__Bacteroidia; o__Bacteroidales; f__Bacteroidaceae; g__Bacteroides; s__unidentified_Bacteroides	0	0	0	0	0	0	0	0	0	0	52	83	273	317	22	30	25	226	22	47	0	0	0	0	0	0	0	0	0	0	40	120	65	85	157	88	107	99	96	54	d__Bacteria; p__Bacteroidetes; c__Bacteroidia; o__Bacteroidales; f__Bacteroidaceae; g__Bacteroides; s__unidentified_Bacteroides
ASV_1376	d__Bacteria; p__Firmicutes; c__Bacilli; o__Lactobacillales; f__Lactobacillaceae; g__Lactobacillus; s__unidentified_Lactobacillus	0	0	0	21	32	0	32	13	0	8	416	113	128	261	25	406	193	83	213	193	0	0	48	0	0	2	0	0	0	0	36	412	95	13	24	93	128	19	30	47	d__Bacteria; p__Firmicutes; c__Bacilli; o__Lactobacillales; f__Lactobacillaceae; g__Lactobacillus; s__unidentified_Lactobacillus
ASV_43748	d__Bacteria; p__Firmicutes; c__Clostridia; o__Clostridiales; f__Ruminococcaceae; g__unidentified_Ruminococcaceae; s__unidentified_Ruminococcaceae	12	57	7	14	0	74	14	35	8	0	0	0	0	0	0	0	0	0	0	0	19	18	9	44	375	59	33	48	31	287	0	0	0	0	0	0	0	0	53	0	d__Bacteria; p__Firmicutes; c__Clostridia; o__Clostridiales; f__Ruminococcaceae; g__unidentified_Ruminococcaceae; s__unidentified_Ruminococcaceae
ASV_43254	d__Bacteria; p__Bacteroidetes; c__Bacteroidia; o__Bacteroidales; f__Bacteroidaceae; g__Bacteroides; s__Bacteroides_plebeius	0	0	0	0	0	0	0	0	0	0	70	96	236	320	40	0	194	114	100	150	0	0	0	0	0	0	0	0	0	0	45	109	32	189	61	37	75	122	153	61	d__Bacteria; p__Bacteroidetes; c__Bacteroidia; o__Bacteroidales; f__Bacteroidaceae; g__Bacteroides; s__Bacteroides_plebeius
ASV_28851	d__Bacteria; p__Firmicutes; c__Clostridia; o__Clostridiales; f__Lachnospiraceae; g__unidentified_Lachnospiraceae; s__unidentified_Lachnospiraceae	188	206	173	0	0	20	198	228	188	76	0	0	0	0	0	0	0	0	0	0	215	80	33	11	255	204	13	82	13	316	0	0	0	0	0	0	0	0	0	0	d__Bacteria; p__Firmicutes; c__Clostridia; o__Clostridiales; f__Lachnospiraceae; g__unidentified_Lachnospiraceae; s__unidentified_Lachnospiraceae
ASV_60499	d__Bacteria; p__Bacteroidetes; c__Bacteroidia; o__Bacteroidales; f__S24-7; g__unidentified_S24-7; s__unidentified_S24-7	125	110	113	135	38	65	24	199	34	0	0	0	0	0	0	0	0	0	0	0	116	151	34	105	52	66	320	258	141	45	0	0	0	0	0	0	0	0	0	0	d__Bacteria; p__Bacteroidetes; c__Bacteroidia; o__Bacteroidales; f__S24-7; g__unidentified_S24-7; s__unidentified_S24-7
ASV_50344	d__Bacteria; p__Bacteroidetes; c__Bacteroidia; o__Bacteroidales; f__S24-7; g__unidentified_S24-7; s__unidentified_S24-7	127	202	172	36	54	180	50	79	108	0	0	0	0	0	0	0	0	0	0	0	153	161	182	230	67	184	78	169	322	51	0	0	0	0	0	0	0	0	0	0	d__Bacteria; p__Bacteroidetes; c__Bacteroidia; o__Bacteroidales; f__S24-7; g__unidentified_S24-7; s__unidentified_S24-7
ASV_39258	d__Bacteria; p__Bacteroidetes; c__Bacteroidia; o__Bacteroidales; f__Prevotellaceae; g__Prevotella; s__unidentified_Prevotella	137	10	244	48	14	5	23	20	54	0	0	0	0	0	0	0	0	0	0	0	153	687	85	39	18	8	188	442	176	18	0	0	0	0	0	0	0	0	0	0	d__Bacteria; p__Bacteroidetes; c__Bacteroidia; o__Bacteroidales; f__Prevotellaceae; g__Prevotella; s__unidentified_Prevotella
ASV_8202	d__Bacteria; p__Firmicutes; c__Clostridia; o__Clostridiales; f__unidentified_Clostridiales; g__unidentified_Clostridiales; s__unidentified_Clostridiales	45	0	63	87	115	121	30	0	92	0	0	0	0	0	0	0	0	0	0	0	59	66	0	79	99	389	44	59	177	65	0	0	0	0	0	0	0	0	0	0	d__Bacteria; p__Firmicutes; c__Clostridia; o__Clostridiales; f__unidentified_Clostridiales; g__unidentified_Clostridiales; s__unidentified_Clostridiales
ASV_34498	d__Bacteria; p__Firmicutes; c__Clostridia; o__Clostridiales; f__unidentified_Clostridiales; g__unidentified_Clostridiales; s__unidentified_Clostridiales	0	0	0	0	0	0	0	0	0	0	55	59	170	107	20	242	88	154	256	119	0	0	0	0	0	0	0	0	0	0	194	0	185	21	164	47	54	42	2	109	d__Bacteria; p__Firmicutes; c__Clostridia; o__Clostridiales; f__unidentified_Clostridiales; g__unidentified_Clostridiales; s__unidentified_Clostridiales
ASV_32392	d__Bacteria; p__Firmicutes; c__Erysipelotrichi; o__Erysipelotrichales; f__Erysipelotrichaceae; g__Clostridium; s__Clostridium_saccharogumia	0	0	0	0	0	0	0	0	0	0	0	7	21	131	5	27	37	34	46	28	0	0	0	0	0	0	0	0	0	0	24	57	78	61	278	71	21	26	121	75	d__Bacteria; p__Firmicutes; c__Erysipelotrichi; o__Erysipelotrichales; f__Erysipelotrichaceae; g__Clostridium; s__Clostridium_saccharogumia
ASV_59074	d__Bacteria; p__Firmicutes; c__Bacilli; o__Lactobacillales; f__Lactobacillaceae; g__Lactobacillus; s__unidentified_Lactobacillus	1	0	1	27	60	0	111	18	3	7	277	47	23	145	37	276	275	48	137	112	0	0	70	0	0	5	3	2	10	0	83	286	110	14	13	52	118	59	14	37	d__Bacteria; p__Firmicutes; c__Bacilli; o__Lactobacillales; f__Lactobacillaceae; g__Lactobacillus; s__unidentified_Lactobacillus
ASV_56578	d__Bacteria; p__Bacteroidetes; c__Bacteroidia; o__Bacteroidales; f__Porphyromonadaceae; g__Parabacteroides; s__unidentified_Parabacteroides	0	0	0	0	0	0	0	0	0	0	0	0	112	0	0	64	0	68	0	0	0	0	0	0	0	0	0	0	0	0	41	0	91	20	123	13	27	0	465	0	d__Bacteria; p__Bacteroidetes; c__Bacteroidia; o__Bacteroidales; f__Porphyromonadaceae; g__Parabacteroides; s__unidentified_Parabacteroides
ASV_2897	d__Bacteria; p__Firmicutes; c__Clostridia; o__Clostridiales; f__Lachnospiraceae; g__unclassified_Lachnospiraceae; s__unclassified_Lachnospiraceae	109	128	26	78	14	33	195	452	220	98	0	0	0	0	0	0	0	0	0	0	245	146	306	184	77	60	68	81	144	117	0	43	0	0	0	0	0	0	188	0	d__Bacteria; p__Firmicutes; c__Clostridia; o__Clostridiales; f__Lachnospiraceae; g__unclassified_Lachnospiraceae; s__unclassified_Lachnospiraceae
ASV_34655	d__Bacteria; p__Bacteroidetes; c__Bacteroidia; o__Bacteroidales; f__S24-7; g__unidentified_S24-7; s__unidentified_S24-7	61	1237	41	138	150	1260	8	121	151	53	0	0	0	0	0	0	0	0	0	0	61	107	316	9021	33	88	245	278	105	20	6	0	0	0	0	0	0	0	0	0	d__Bacteria; p__Bacteroidetes; c__Bacteroidia; o__Bacteroidales; f__S24-7; g__unidentified_S24-7; s__unidentified_S24-7
ASV_26489	d__Bacteria; p__Bacteroidetes; c__Bacteroidia; o__Bacteroidales; f__Bacteroidaceae; g__Bacteroides; s__unidentified_Bacteroides	0	0	0	0	0	0	0	0	0	0	217	38	152	76	36	153	91	108	9	177	0	0	0	0	0	0	0	0	0	0	142	0	98	92	175	0	195	29	25	19	d__Bacteria; p__Bacteroidetes; c__Bacteroidia; o__Bacteroidales; f__Bacteroidaceae; g__Bacteroides; s__unidentified_Bacteroides
ASV_48404	d__Bacteria; p__Firmicutes; c__Clostridia; o__Clostridiales; f__Ruminococcaceae; g__Ruminococcus; s__unidentified_Ruminococcus	0	0	0	0	0	0	0	0	0	0	24	71	89	87	152	17	51	67	42	0	0	0	0	0	0	0	0	0	0	0	110	15	12	182	39	0	105	111	61	121	d__Bacteria; p__Firmicutes; c__Clostridia; o__Clostridiales; f__Ruminococcaceae; g__Ruminococcus; s__unidentified_Ruminococcus
ASV_56200	d__Bacteria; p__Firmicutes; c__Clostridia; o__Clostridiales; f__Lachnospiraceae; g__Dorea; s__unidentified_Dorea	109	300	53	0	0	211	197	57	114	27	0	0	0	0	0	0	0	0	0	0	222	184	208	306	199	106	173	99	0	176	0	0	0	0	0	0	0	0	0	0	d__Bacteria; p__Firmicutes; c__Clostridia; o__Clostridiales; f__Lachnospiraceae; g__Dorea; s__unidentified_Dorea
ASV_15513	d__Bacteria; p__Firmicutes; c__Clostridia; o__Clostridiales; f__unclassified_Clostridiales; g__unclassified_Clostridiales; s__unclassified_Clostridiales	0	0	0	0	0	0	0	0	0	0	0	0	0	0	0	0	0	0	0	0	0	0	0	0	0	0	0	0	0	0	226	0	96	156	106	0	0	45	0	111	d__Bacteria; p__Firmicutes; c__Clostridia; o__Clostridiales; f__unclassified_Clostridiales; g__unclassified_Clostridiales; s__unclassified_Clostridiales
ASV_38415	d__Bacteria; p__Firmicutes; c__Clostridia; o__Clostridiales; f__Lachnospiraceae; g__Clostridium; s__Clostridium_clostridioforme	0	0	78	0	0	0	200	1083	126	28	0	0	0	0	0	0	0	0	0	0	114	78	24	0	386	79	0	42	0	232	0	0	0	0	0	0	0	0	0	0	d__Bacteria; p__Firmicutes; c__Clostridia; o__Clostridiales; f__Lachnospiraceae; g__Clostridium; s__Clostridium_clostridioforme
ASV_23976	d__Bacteria; p__Firmicutes; c__Clostridia; o__Clostridiales; f__Lachnospiraceae; g__Blautia; s__unidentified_Blautia	307	150	33	0	0	0	1627	96	0	75	0	0	0	0	0	0	0	0	0	0	560	400	82	0	8	233	0	490	0	0	0	0	0	0	0	0	0	0	0	0	d__Bacteria; p__Firmicutes; c__Clostridia; o__Clostridiales; f__Lachnospiraceae; g__Blautia; s__unidentified_Blautia
ASV_19362	d__Bacteria; p__Firmicutes; c__Clostridia; o__Clostridiales; f__Lachnospiraceae; g__unclassified_Lachnospiraceae; s__unclassified_Lachnospiraceae	61	0	0	0	0	0	153	0	0	44	0	0	0	0	0	0	0	0	0	0	194	0	0	0	255	75	0	139	0	261	0	0	0	0	0	0	0	0	0	0	d__Bacteria; p__Firmicutes; c__Clostridia; o__Clostridiales; f__Lachnospiraceae; g__unclassified_Lachnospiraceae; s__unclassified_Lachnospiraceae
ASV_5009	d__Bacteria; p__Bacteroidetes; c__Bacteroidia; o__Bacteroidales; f__Prevotellaceae; g__Prevotella; s__unidentified_Prevotella	0	0	0	0	0	0	0	0	0	0	0	0	0	0	0	0	0	61	0	4	0	0	0	0	0	0	0	0	0	0	0	0	46	0	9	675	0	0	0	0	d__Bacteria; p__Bacteroidetes; c__Bacteroidia; o__Bacteroidales; f__Prevotellaceae; g__Prevotella; s__unidentified_Prevotella
ASV_6082	d__Bacteria; p__Firmicutes; c__Clostridia; o__Clostridiales; f__Clostridiaceae; g__Clostridium; s__unidentified_Clostridium	0	0	0	0	0	0	0	0	0	0	0	0	0	0	0	0	0	0	0	0	0	0	0	0	0	0	0	0	0	0	0	8	0	0	0	53	0	0	667	0	d__Bacteria; p__Firmicutes; c__Clostridia; o__Clostridiales; f__Clostridiaceae; g__Clostridium; s__unidentified_Clostridium
ASV_4839	d__Bacteria; p__Firmicutes; c__Clostridia; o__Clostridiales; f__Lachnospiraceae; g__unclassified_Lachnospiraceae; s__unclassified_Lachnospiraceae	41	86	44	83	51	0	158	309	212	71	0	0	0	0	0	0	0	0	0	0	128	65	190	67	48	104	72	74	109	77	0	49	0	0	0	0	0	0	192	0	d__Bacteria; p__Firmicutes; c__Clostridia; o__Clostridiales; f__Lachnospiraceae; g__unclassified_Lachnospiraceae; s__unclassified_Lachnospiraceae
ASV_18948	d__Bacteria; p__Bacteroidetes; c__Bacteroidia; o__Bacteroidales; f__Bacteroidaceae; g__Bacteroides; s__unidentified_Bacteroides	0	0	0	0	0	0	0	0	0	0	96	42	260	120	0	71	0	169	0	88	0	0	0	0	0	0	0	0	0	0	92	12	75	84	129	5	223	59	45	1	d__Bacteria; p__Bacteroidetes; c__Bacteroidia; o__Bacteroidales; f__Bacteroidaceae; g__Bacteroides; s__unidentified_Bacteroides
ASV_34794	d__Bacteria; p__Firmicutes; c__Clostridia; o__Clostridiales; f__unidentified_Clostridiales; g__unidentified_Clostridiales; s__unidentified_Clostridiales	0	0	0	0	0	0	0	0	0	0	54	20	109	102	0	205	61	276	101	203	0	0	0	0	0	0	0	0	0	0	14	10	46	135	154	51	11	99	76	116	d__Bacteria; p__Firmicutes; c__Clostridia; o__Clostridiales; f__unidentified_Clostridiales; g__unidentified_Clostridiales; s__unidentified_Clostridiales
ASV_12325	d__Bacteria; p__Firmicutes; c__Clostridia; o__Clostridiales; f__Ruminococcaceae; g__unidentified_Ruminococcaceae; s__unidentified_Ruminococcaceae	0	0	62	76	58	40	0	38	5	0	0	0	0	0	0	0	0	0	0	0	0	0	0	119	205	23	87	0	227	169	0	0	0	0	0	0	0	0	0	0	d__Bacteria; p__Firmicutes; c__Clostridia; o__Clostridiales; f__Ruminococcaceae; g__unidentified_Ruminococcaceae; s__unidentified_Ruminococcaceae
ASV_41404	d__Bacteria; p__Firmicutes; c__Clostridia; o__Clostridiales; f__Lachnospiraceae; g__Blautia; s__unidentified_Blautia	0	0	0	0	0	0	68	16	0	0	29	596	0	0	0	0	26	0	26	0	0	0	0	0	0	21	0	7	12	0	0	0	0	0	0	0	64	0	523	60	d__Bacteria; p__Firmicutes; c__Clostridia; o__Clostridiales; f__Lachnospiraceae; g__Blautia; s__unidentified_Blautia
ASV_32494	d__Bacteria; p__Firmicutes; c__Clostridia; o__Clostridiales; f__unclassified_Clostridiales; g__unclassified_Clostridiales; s__unclassified_Clostridiales	0	0	0	0	0	0	0	0	0	0	114	300	188	162	161	222	120	180	463	115	0	0	0	0	0	0	0	0	0	0	33	33	58	0	47	120	217	25	64	86	d__Bacteria; p__Firmicutes; c__Clostridia; o__Clostridiales; f__unclassified_Clostridiales; g__unclassified_Clostridiales; s__unclassified_Clostridiales
ASV_47341	d__Bacteria; p__Firmicutes; c__Clostridia; o__Clostridiales; f__Peptococcaceae; g__rc4-4; s__unidentified_rc4-4	8	21	11	19	0	0	7	0	3	0	0	16	3	35	28	0	8	56	12	11	29	30	13	0	0	0	17	7	15	10	14	16	102	127	75	44	41	106	0	108	d__Bacteria; p__Firmicutes; c__Clostridia; o__Clostridiales; f__Peptococcaceae; g__rc4-4; s__unidentified_rc4-4
ASV_5532	d__Bacteria; p__Actinobacteria; c__Coriobacteriia; o__Coriobacteriales; f__Coriobacteriaceae; g__Adlercreutzia; s__unidentified_Adlercreutzia	0	0	0	0	0	0	0	0	0	0	0	0	11	28	40	145	45	24	160	32	0	0	0	0	0	0	0	0	0	0	85	113	24	38	63	13	11	33	148	140	d__Bacteria; p__Actinobacteria; c__Coriobacteriia; o__Coriobacteriales; f__Coriobacteriaceae; g__Adlercreutzia; s__unidentified_Adlercreutzia
ASV_8004	d__Bacteria; p__Firmicutes; c__Clostridia; o__Clostridiales; f__Ruminococcaceae; g__Oscillospira; s__unidentified_Oscillospira	0	0	0	0	0	0	0	7	28	0	0	0	24	0	0	42	15	66	6	43	10	0	45	0	0	31	0	0	34	0	11	20	82	0	35	45	135	28	140	106	d__Bacteria; p__Firmicutes; c__Clostridia; o__Clostridiales; f__Ruminococcaceae; g__Oscillospira; s__unidentified_Oscillospira
ASV_52533	d__Bacteria; p__Firmicutes; c__Bacilli; o__Lactobacillales; f__Lactobacillaceae; g__Lactobacillus; s__unidentified_Lactobacillus	0	0	0	0	7	0	0	0	0	0	275	1	1	65	3	294	132	46	72	43	0	0	0	0	0	0	0	0	0	0	18	316	82	0	0	79	137	0	0	29	d__Bacteria; p__Firmicutes; c__Bacilli; o__Lactobacillales; f__Lactobacillaceae; g__Lactobacillus; s__unidentified_Lactobacillus
ASV_9056	d__Bacteria; p__Firmicutes; c__Clostridia; o__Clostridiales; f__Lachnospiraceae; g__Blautia; s__unidentified_Blautia	0	1	3	0	0	0	20	59	14	0	0	0	0	0	0	0	0	0	0	0	4	6	0	0	121	65	0	413	0	61	0	0	0	0	0	0	0	0	0	0	d__Bacteria; p__Firmicutes; c__Clostridia; o__Clostridiales; f__Lachnospiraceae; g__Blautia; s__unidentified_Blautia
ASV_14002	d__Bacteria; p__Firmicutes; c__Clostridia; o__Clostridiales; f__unidentified_Clostridiales; g__unidentified_Clostridiales; s__unidentified_Clostridiales	0	0	0	0	0	0	0	0	0	82	0	0	0	0	0	10	0	0	5	0	0	0	0	0	0	0	418	0	168	0	0	52	0	0	0	0	0	0	0	19	d__Bacteria; p__Firmicutes; c__Clostridia; o__Clostridiales; f__unidentified_Clostridiales; g__unidentified_Clostridiales; s__unidentified_Clostridiales
ASV_2511	d__Bacteria; p__Firmicutes; c__Clostridia; o__Clostridiales; f__Ruminococcaceae; g__unidentified_Ruminococcaceae; s__unidentified_Ruminococcaceae	0	108	0	9	32	0	0	0	0	0	0	0	0	0	0	0	0	0	0	8	0	0	0	0	97	0	70	49	73	66	0	0	0	0	0	0	0	0	299	0	d__Bacteria; p__Firmicutes; c__Clostridia; o__Clostridiales; f__Ruminococcaceae; g__unidentified_Ruminococcaceae; s__unidentified_Ruminococcaceae
ASV_45161	d__Bacteria; p__Firmicutes; c__Clostridia; o__Clostridiales; f__Lachnospiraceae; g__Blautia; s__unidentified_Blautia	8	34	34	36	0	19	0	51	25	0	0	0	0	0	0	0	0	0	0	0	48	21	30	30	124	52	28	286	41	122	0	0	0	0	0	0	0	0	0	0	d__Bacteria; p__Firmicutes; c__Clostridia; o__Clostridiales; f__Lachnospiraceae; g__Blautia; s__unidentified_Blautia
ASV_29880	d__Bacteria; p__Firmicutes; c__Clostridia; o__Clostridiales; f__unidentified_Clostridiales; g__unidentified_Clostridiales; s__unidentified_Clostridiales	72	48	14	1	0	0	13	36	35	5	0	0	0	0	0	0	0	0	0	0	87	53	0	0	183	140	0	8	9	310	0	0	0	0	0	0	0	0	0	0	d__Bacteria; p__Firmicutes; c__Clostridia; o__Clostridiales; f__unidentified_Clostridiales; g__unidentified_Clostridiales; s__unidentified_Clostridiales
ASV_35987	d__Bacteria; p__Firmicutes; c__Bacilli; o__Lactobacillales; f__Lactobacillaceae; g__Lactobacillus; s__unidentified_Lactobacillus	0	0	0	0	9	0	101	0	0	0	289	29	26	107	17	209	277	46	115	92	0	0	49	0	0	0	0	0	0	0	57	261	64	3	0	73	94	62	5	31	d__Bacteria; p__Firmicutes; c__Bacilli; o__Lactobacillales; f__Lactobacillaceae; g__Lactobacillus; s__unidentified_Lactobacillus
ASV_54394	d__Bacteria; p__Firmicutes; c__Clostridia; o__Clostridiales; f__Lachnospiraceae; g__unidentified_Lachnospiraceae; s__unidentified_Lachnospiraceae	1	0	0	0	0	0	116	424	2	0	0	0	0	0	0	0	0	0	0	0	1	3	1	0	320	74	0	6	0	249	0	0	0	0	0	0	0	0	0	0	d__Bacteria; p__Firmicutes; c__Clostridia; o__Clostridiales; f__Lachnospiraceae; g__unidentified_Lachnospiraceae; s__unidentified_Lachnospiraceae
ASV_47507	d__Bacteria; p__Firmicutes; c__Clostridia; o__Clostridiales; f__Lachnospiraceae; g__unidentified_Lachnospiraceae; s__unidentified_Lachnospiraceae	34	34	12	0	0	12	0	0	0	42	0	0	0	0	29	0	0	0	0	0	38	48	53	9	0	20	19	39	10	8	0	88	0	0	0	0	73	24	314	45	d__Bacteria; p__Firmicutes; c__Clostridia; o__Clostridiales; f__Lachnospiraceae; g__unidentified_Lachnospiraceae; s__unidentified_Lachnospiraceae
ASV_27372	d__Bacteria; p__Firmicutes; c__Clostridia; o__Clostridiales; f__unclassified_Clostridiales; g__unclassified_Clostridiales; s__unclassified_Clostridiales	0	0	0	0	0	0	0	0	0	0	0	0	12	0	0	0	0	0	0	0	0	0	0	0	0	0	0	0	0	0	201	0	71	214	99	0	0	49	0	0	d__Bacteria; p__Firmicutes; c__Clostridia; o__Clostridiales; f__unclassified_Clostridiales; g__unclassified_Clostridiales; s__unclassified_Clostridiales
ASV_26393	d__Bacteria; p__Firmicutes; c__Clostridia; o__Clostridiales; f__unidentified_Clostridiales; g__unidentified_Clostridiales; s__unidentified_Clostridiales	0	0	0	0	0	0	0	0	21	0	0	0	0	0	0	286	0	90	0	155	0	0	0	0	0	0	15	0	92	0	0	0	475	0	0	49	0	0	0	0	d__Bacteria; p__Firmicutes; c__Clostridia; o__Clostridiales; f__unidentified_Clostridiales; g__unidentified_Clostridiales; s__unidentified_Clostridiales
ASV_19579	d__Bacteria; p__Bacteroidetes; c__Bacteroidia; o__Bacteroidales; f__Bacteroidaceae; g__Bacteroides; s__unidentified_Bacteroides	0	0	0	0	0	0	0	0	0	0	73	14	90	59	0	186	26	192	250	85	0	0	0	0	0	0	0	0	0	0	58	62	128	8	20	0	122	8	68	152	d__Bacteria; p__Bacteroidetes; c__Bacteroidia; o__Bacteroidales; f__Bacteroidaceae; g__Bacteroides; s__unidentified_Bacteroides
ASV_29847	d__Bacteria; p__Firmicutes; c__Clostridia; o__Clostridiales; f__Lachnospiraceae; g__unclassified_Lachnospiraceae; s__unclassified_Lachnospiraceae	265	0	0	0	0	92	25	0	99	312	0	0	0	0	0	0	0	0	0	0	433	448	570	76	0	0	294	322	0	0	0	0	0	0	0	0	0	0	0	0	d__Bacteria; p__Firmicutes; c__Clostridia; o__Clostridiales; f__Lachnospiraceae; g__unclassified_Lachnospiraceae; s__unclassified_Lachnospiraceae
ASV_41314	d__Bacteria; p__Firmicutes; c__Clostridia; o__Clostridiales; f__Lachnospiraceae; g__Anaerostipes; s__unidentified_Anaerostipes	0	0	0	0	0	0	0	0	0	0	0	0	0	5	12	0	17	5	6	15	0	0	0	0	0	0	0	0	7	0	16	63	8	49	38	53	55	17	185	125	d__Bacteria; p__Firmicutes; c__Clostridia; o__Clostridiales; f__Lachnospiraceae; g__Anaerostipes; s__unidentified_Anaerostipes
ASV_59788	d__Bacteria; p__Bacteroidetes; c__Bacteroidia; o__Bacteroidales; f__S24-7; g__unidentified_S24-7; s__unidentified_S24-7	0	0	0	0	12	0	0	0	0	0	0	0	0	0	65	0	0	8	0	0	0	0	57	0	14	0	0	35	16	7	0	0	33	0	0	116	0	388	0	0	d__Bacteria; p__Bacteroidetes; c__Bacteroidia; o__Bacteroidales; f__S24-7; g__unidentified_S24-7; s__unidentified_S24-7
ASV_31274	d__Bacteria; p__Firmicutes; c__Clostridia; o__Clostridiales; f__unidentified_Clostridiales; g__unidentified_Clostridiales; s__unidentified_Clostridiales	72	45	19	0	0	0	14	6	41	0	0	0	0	0	0	0	0	0	0	0	101	30	0	0	170	191	0	26	0	217	0	0	0	0	0	0	0	0	0	0	d__Bacteria; p__Firmicutes; c__Clostridia; o__Clostridiales; f__unidentified_Clostridiales; g__unidentified_Clostridiales; s__unidentified_Clostridiales
ASV_44242	d__Bacteria; p__Firmicutes; c__Clostridia; o__Clostridiales; f__Ruminococcaceae; g__Oscillospira; s__unidentified_Oscillospira	0	0	0	0	0	0	0	0	0	0	0	16	45	0	4	11	11	42	5	22	0	0	0	0	0	0	0	0	0	0	56	0	54	71	212	16	53	37	0	105	d__Bacteria; p__Firmicutes; c__Clostridia; o__Clostridiales; f__Ruminococcaceae; g__Oscillospira; s__unidentified_Oscillospira
ASV_38618	d__Bacteria; p__Firmicutes; c__Clostridia; o__Clostridiales; f__Lachnospiraceae; g__Blautia; s__unidentified_Blautia	0	0	0	0	0	0	0	0	0	0	48	406	0	0	10	0	23	0	29	0	0	0	0	0	0	0	0	0	0	0	0	14	0	0	0	0	54	0	479	48	d__Bacteria; p__Firmicutes; c__Clostridia; o__Clostridiales; f__Lachnospiraceae; g__Blautia; s__unidentified_Blautia
ASV_23429	d__Bacteria; p__Firmicutes; c__Bacilli; o__Lactobacillales; f__Lactobacillaceae; g__Lactobacillus; s__unidentified_Lactobacillus	0	0	0	0	0	0	0	0	0	0	82	76	32	5	5	181	61	11	62	0	0	0	0	0	0	0	0	0	0	0	187	68	23	43	12	77	0	50	30	102	d__Bacteria; p__Firmicutes; c__Bacilli; o__Lactobacillales; f__Lactobacillaceae; g__Lactobacillus; s__unidentified_Lactobacillus
ASV_3309	d__Bacteria; p__Firmicutes; c__Clostridia; o__Clostridiales; f__Ruminococcaceae; g__Oscillospira; s__unidentified_Oscillospira	0	0	0	0	0	0	0	0	0	0	267	137	101	63	21	164	122	316	160	342	0	0	0	0	0	0	0	0	0	0	25	0	81	37	50	31	68	123	60	117	d__Bacteria; p__Firmicutes; c__Clostridia; o__Clostridiales; f__Ruminococcaceae; g__Oscillospira; s__unidentified_Oscillospira
ASV_20701	d__Bacteria; p__Firmicutes; c__Clostridia; o__Clostridiales; f__unclassified_Clostridiales; g__unclassified_Clostridiales; s__unclassified_Clostridiales	0	0	0	0	0	0	0	0	0	0	0	0	0	0	0	0	0	0	0	0	0	0	0	0	0	0	0	0	0	0	219	0	51	167	73	0	0	61	0	17	d__Bacteria; p__Firmicutes; c__Clostridia; o__Clostridiales; f__unclassified_Clostridiales; g__unclassified_Clostridiales; s__unclassified_Clostridiales
ASV_6510	d__Bacteria; p__Firmicutes; c__Erysipelotrichi; o__Erysipelotrichales; f__Erysipelotrichaceae; g__Allobaculum; s__unidentified_Allobaculum	20	90	0	233	148	0	0	46	326	0	0	0	0	0	0	0	0	0	0	0	77	47	42	0	40	184	0	70	247	46	0	0	0	0	0	0	0	0	0	0	d__Bacteria; p__Firmicutes; c__Erysipelotrichi; o__Erysipelotrichales; f__Erysipelotrichaceae; g__Allobaculum; s__unidentified_Allobaculum
ASV_1867	d__Bacteria; p__Firmicutes; c__Clostridia; o__Clostridiales; f__unidentified_Clostridiales; g__unidentified_Clostridiales; s__unidentified_Clostridiales	0	0	0	0	0	0	0	0	182	0	0	0	0	0	0	0	0	0	0	0	0	0	0	0	85	456	0	0	0	45	0	0	0	0	0	0	0	0	0	0	d__Bacteria; p__Firmicutes; c__Clostridia; o__Clostridiales; f__unidentified_Clostridiales; g__unidentified_Clostridiales; s__unidentified_Clostridiales
ASV_43963	d__Bacteria; p__Firmicutes; c__Clostridia; o__Clostridiales; f__unclassified_Clostridiales; g__unclassified_Clostridiales; s__unclassified_Clostridiales	0	0	0	0	0	0	0	0	0	0	0	0	0	0	0	0	0	0	0	0	0	0	0	0	0	0	0	0	0	0	197	0	62	142	73	0	0	45	0	64	d__Bacteria; p__Firmicutes; c__Clostridia; o__Clostridiales; f__unclassified_Clostridiales; g__unclassified_Clostridiales; s__unclassified_Clostridiales
ASV_30339	d__Bacteria; p__Bacteroidetes; c__Bacteroidia; o__Bacteroidales; f__S24-7; g__unidentified_S24-7; s__unidentified_S24-7	58	193	159	68	95	146	0	40	103	21	0	0	0	0	0	0	0	0	0	0	0	73	297	175	20	172	92	59	209	24	0	0	0	0	0	0	0	0	0	0	d__Bacteria; p__Bacteroidetes; c__Bacteroidia; o__Bacteroidales; f__S24-7; g__unidentified_S24-7; s__unidentified_S24-7
ASV_20474	d__Bacteria; p__Firmicutes; c__Clostridia; o__Clostridiales; f__Ruminococcaceae; g__unidentified_Ruminococcaceae; s__unidentified_Ruminococcaceae	31	11	11	11	0	19	0	14	0	0	0	0	0	0	0	0	0	0	0	0	45	48	0	15	248	7	0	100	0	195	0	0	0	0	0	18	0	0	0	0	d__Bacteria; p__Firmicutes; c__Clostridia; o__Clostridiales; f__Ruminococcaceae; g__unidentified_Ruminococcaceae; s__unidentified_Ruminococcaceae
ASV_49577	d__Bacteria; p__Firmicutes; c__Clostridia; o__Clostridiales; f__unidentified_Clostridiales; g__unidentified_Clostridiales; s__unidentified_Clostridiales	0	3	72	0	0	0	19	0	56	0	0	53	0	8	0	46	0	0	4	0	0	0	0	0	0	20	23	0	0	0	0	0	0	0	0	208	314	0	0	0	d__Bacteria; p__Firmicutes; c__Clostridia; o__Clostridiales; f__unidentified_Clostridiales; g__unidentified_Clostridiales; s__unidentified_Clostridiales
ASV_39413	d__Bacteria; p__Firmicutes; c__Bacilli; o__Lactobacillales; f__Lactobacillaceae; g__Lactobacillus; s__unidentified_Lactobacillus	0	0	0	0	0	0	14	0	0	0	249	41	36	110	6	231	102	48	101	88	0	0	32	0	0	0	0	0	0	0	27	240	85	0	6	71	80	5	6	41	d__Bacteria; p__Firmicutes; c__Bacilli; o__Lactobacillales; f__Lactobacillaceae; g__Lactobacillus; s__unidentified_Lactobacillus
ASV_46850	d__Bacteria; p__Firmicutes; c__Clostridia; o__Clostridiales; f__unidentified_Clostridiales; g__unidentified_Clostridiales; s__unidentified_Clostridiales	0	0	0	0	0	0	0	0	0	0	0	0	0	0	0	0	0	5	0	0	0	0	0	0	212	0	0	0	0	181	0	0	0	149	0	0	0	14	0	0	d__Bacteria; p__Firmicutes; c__Clostridia; o__Clostridiales; f__unidentified_Clostridiales; g__unidentified_Clostridiales; s__unidentified_Clostridiales
ASV_25109	d__Bacteria; p__Firmicutes; c__Clostridia; o__Clostridiales; f__unidentified_Clostridiales; g__unidentified_Clostridiales; s__unidentified_Clostridiales	16	178	262	0	0	0	0	0	208	0	0	0	0	0	0	0	0	0	0	0	65	113	0	21	64	236	0	196	0	60	0	0	0	0	0	0	0	0	0	0	d__Bacteria; p__Firmicutes; c__Clostridia; o__Clostridiales; f__unidentified_Clostridiales; g__unidentified_Clostridiales; s__unidentified_Clostridiales
ASV_55817	d__Bacteria; p__Firmicutes; c__Clostridia; o__Clostridiales; f__Lachnospiraceae; g__unidentified_Lachnospiraceae; s__unidentified_Lachnospiraceae	0	0	167	0	0	0	0	179	0	0	0	0	0	0	0	0	0	0	0	0	41	55	40	0	202	68	0	89	0	194	0	0	0	0	0	0	0	0	0	0	d__Bacteria; p__Firmicutes; c__Clostridia; o__Clostridiales; f__Lachnospiraceae; g__unidentified_Lachnospiraceae; s__unidentified_Lachnospiraceae
ASV_20161	d__Bacteria; p__Bacteroidetes; c__Bacteroidia; o__Bacteroidales; f__S24-7; g__unidentified_S24-7; s__unidentified_S24-7	135	52	122	259	339	67	11	68	58	4	0	0	0	0	0	0	0	0	0	0	199	390	269	661	60	15	143	266	30	37	0	0	0	0	0	0	0	0	0	0	d__Bacteria; p__Bacteroidetes; c__Bacteroidia; o__Bacteroidales; f__S24-7; g__unidentified_S24-7; s__unidentified_S24-7
ASV_40009	d__Bacteria; p__Firmicutes; c__Clostridia; o__Clostridiales; f__Lachnospiraceae; g__unidentified_Lachnospiraceae; s__unidentified_Lachnospiraceae	103	49	86	12	0	73	36	0	59	57	0	0	0	0	0	0	0	0	0	0	177	94	55	105	244	67	0	63	0	177	0	0	0	0	0	0	0	0	0	0	d__Bacteria; p__Firmicutes; c__Clostridia; o__Clostridiales; f__Lachnospiraceae; g__unidentified_Lachnospiraceae; s__unidentified_Lachnospiraceae
ASV_16477	d__Bacteria; p__Firmicutes; c__Clostridia; o__Clostridiales; f__unidentified_Clostridiales; g__unidentified_Clostridiales; s__unidentified_Clostridiales	0	0	17	68	91	0	6	0	0	0	0	0	0	0	0	137	0	0	0	0	0	15	18	0	11	0	13	0	38	0	0	0	0	0	0	0	0	8	481	0	d__Bacteria; p__Firmicutes; c__Clostridia; o__Clostridiales; f__unidentified_Clostridiales; g__unidentified_Clostridiales; s__unidentified_Clostridiales
ASV_154	d__Bacteria; p__Proteobacteria; c__Deltaproteobacteria; o__Desulfovibrionales; f__Desulfovibrionaceae; g__Desulfovibrio; s__unidentified_Desulfovibrio	0	0	0	0	0	0	0	0	0	0	53	3	101	0	11	132	17	30	196	23	0	0	0	0	0	0	0	0	0	0	111	31	77	44	96	0	28	12	40	112	d__Bacteria; p__Proteobacteria; c__Deltaproteobacteria; o__Desulfovibrionales; f__Desulfovibrionaceae; g__Desulfovibrio; s__unidentified_Desulfovibrio
ASV_51985	d__Bacteria; p__Firmicutes; c__Clostridia; o__Clostridiales; f__Ruminococcaceae; g__Ruminococcus; s__Ruminococcus_callidus	47	0	168	103	78	0	0	0	0	0	0	0	0	0	0	0	0	0	0	0	102	403	0	0	13	0	0	0	530	7	0	0	0	0	0	0	0	0	0	0	d__Bacteria; p__Firmicutes; c__Clostridia; o__Clostridiales; f__Ruminococcaceae; g__Ruminococcus; s__Ruminococcus_callidus
ASV_53719	d__Bacteria; p__Firmicutes; c__Clostridia; o__Clostridiales; f__Lachnospiraceae; g__unclassified_Lachnospiraceae; s__unclassified_Lachnospiraceae	0	0	0	0	0	0	0	0	0	0	0	0	0	0	0	0	0	0	0	0	0	0	0	0	0	0	0	0	0	0	15	0	0	0	9	21	0	8	496	0	d__Bacteria; p__Firmicutes; c__Clostridia; o__Clostridiales; f__Lachnospiraceae; g__unclassified_Lachnospiraceae; s__unclassified_Lachnospiraceae
ASV_36594	d__Bacteria; p__Bacteroidetes; c__Bacteroidia; o__Bacteroidales; f__S24-7; g__unidentified_S24-7; s__unidentified_S24-7	0	56	0	0	0	0	12	0	37	0	0	0	0	0	0	0	0	0	0	0	34	0	61	7	13	12	328	0	138	13	0	0	0	0	29	0	0	0	0	0	d__Bacteria; p__Bacteroidetes; c__Bacteroidia; o__Bacteroidales; f__S24-7; g__unidentified_S24-7; s__unidentified_S24-7
ASV_54315	d__Bacteria; p__Bacteroidetes; c__Bacteroidia; o__Bacteroidales; f__S24-7; g__unidentified_S24-7; s__unidentified_S24-7	0	1	0	0	14	5	0	0	0	0	0	0	0	0	45	0	0	0	0	0	0	0	34	14	0	0	2	33	8	0	0	0	30	0	0	98	0	357	0	0	d__Bacteria; p__Bacteroidetes; c__Bacteroidia; o__Bacteroidales; f__S24-7; g__unidentified_S24-7; s__unidentified_S24-7
ASV_41309	d__Bacteria; p__Firmicutes; c__Clostridia; o__Clostridiales; f__Ruminococcaceae; g__unclassified_Ruminococcaceae; s__unclassified_Ruminococcaceae	0	0	0	0	0	0	0	0	0	0	124	105	75	165	19	50	11	153	42	89	0	0	0	0	0	0	0	0	0	0	11	25	45	14	14	111	83	141	44	34	d__Bacteria; p__Firmicutes; c__Clostridia; o__Clostridiales; f__Ruminococcaceae; g__unclassified_Ruminococcaceae; s__unclassified_Ruminococcaceae
ASV_27585	d__Bacteria; p__Firmicutes; c__Clostridia; o__Clostridiales; f__Ruminococcaceae; g__unclassified_Ruminococcaceae; s__unclassified_Ruminococcaceae	40	23	72	33	11	0	0	12	0	8	10	42	0	0	0	88	9	86	30	12	92	64	31	33	67	45	52	56	48	51	0	15	27	8	0	22	18	20	67	22	d__Bacteria; p__Firmicutes; c__Clostridia; o__Clostridiales; f__Ruminococcaceae; g__unclassified_Ruminococcaceae; s__unclassified_Ruminococcaceae
ASV_30473	d__Bacteria; p__Firmicutes; c__Clostridia; o__Clostridiales; f__Ruminococcaceae; g__Oscillospira; s__unidentified_Oscillospira	0	0	0	0	0	0	0	33	0	0	0	0	0	0	0	0	0	0	0	0	0	0	0	0	0	0	36	0	480	0	0	0	0	0	0	0	0	0	0	0	d__Bacteria; p__Firmicutes; c__Clostridia; o__Clostridiales; f__Ruminococcaceae; g__Oscillospira; s__unidentified_Oscillospira
ASV_10028	d__Bacteria; p__Bacteroidetes; c__Bacteroidia; o__Bacteroidales; f__Bacteroidaceae; g__Bacteroides; s__unidentified_Bacteroides	0	0	0	0	0	0	0	0	0	0	0	0	0	0	0	0	0	0	0	0	0	0	0	0	0	0	0	0	0	0	69	1	80	76	103	3	117	37	16	11	d__Bacteria; p__Bacteroidetes; c__Bacteroidia; o__Bacteroidales; f__Bacteroidaceae; g__Bacteroides; s__unidentified_Bacteroides
ASV_48369	d__Bacteria; p__Firmicutes; c__Clostridia; o__Clostridiales; f__unidentified_Clostridiales; g__unidentified_Clostridiales; s__unidentified_Clostridiales	0	0	0	0	0	0	0	0	0	0	0	0	0	0	0	150	0	60	0	120	0	0	0	0	0	0	0	0	0	0	0	0	460	19	0	29	0	0	0	0	d__Bacteria; p__Firmicutes; c__Clostridia; o__Clostridiales; f__unidentified_Clostridiales; g__unidentified_Clostridiales; s__unidentified_Clostridiales
ASV_4592	d__Bacteria; p__Firmicutes; c__Clostridia; o__Clostridiales; f__Lachnospiraceae; g__unclassified_Lachnospiraceae; s__unclassified_Lachnospiraceae	62	0	0	0	0	0	0	21	0	0	0	0	0	0	0	0	0	0	0	0	41	0	0	0	190	54	0	7	0	251	0	0	0	0	0	0	0	0	0	0	d__Bacteria; p__Firmicutes; c__Clostridia; o__Clostridiales; f__Lachnospiraceae; g__unclassified_Lachnospiraceae; s__unclassified_Lachnospiraceae
ASV_57139	d__Bacteria; p__Bacteroidetes; c__Bacteroidia; o__Bacteroidales; f__S24-7; g__unidentified_S24-7; s__unidentified_S24-7	30	31	36	7	0	0	10	0	0	8	0	0	0	0	63	0	0	0	0	0	19	64	30	42	28	11	66	39	62	36	0	0	0	0	0	0	0	259	0	0	d__Bacteria; p__Bacteroidetes; c__Bacteroidia; o__Bacteroidales; f__S24-7; g__unidentified_S24-7; s__unidentified_S24-7
ASV_9063	d__Bacteria; p__Firmicutes; c__Erysipelotrichi; o__Erysipelotrichales; f__Erysipelotrichaceae; g__Allobaculum; s__unidentified_Allobaculum	44	2021	0	0	0	0	79	0	36	0	0	0	0	2	0	0	0	0	0	0	130	55	2	0	43	36	242	131	8	38	0	0	0	0	0	0	0	0	0	0	d__Bacteria; p__Firmicutes; c__Erysipelotrichi; o__Erysipelotrichales; f__Erysipelotrichaceae; g__Allobaculum; s__unidentified_Allobaculum
ASV_20086	d__Bacteria; p__Firmicutes; c__Clostridia; o__Clostridiales; f__Ruminococcaceae; g__Ruminococcus; s__unidentified_Ruminococcus	0	28	0	0	0	33	0	0	24	0	0	36	0	0	0	0	0	0	0	0	0	0	0	29	0	38	43	0	0	0	0	49	0	0	0	0	69	0	299	0	d__Bacteria; p__Firmicutes; c__Clostridia; o__Clostridiales; f__Ruminococcaceae; g__Ruminococcus; s__unidentified_Ruminococcus
ASV_31742	d__Bacteria; p__Bacteroidetes; c__Bacteroidia; o__Bacteroidales; f__S24-7; g__unidentified_S24-7; s__unidentified_S24-7	0	49	46	22	4	0	0	0	0	0	0	0	0	0	104	0	0	0	0	0	0	25	0	17	19	0	36	23	56	15	0	0	0	0	0	0	0	347	0	0	d__Bacteria; p__Bacteroidetes; c__Bacteroidia; o__Bacteroidales; f__S24-7; g__unidentified_S24-7; s__unidentified_S24-7
ASV_35967	d__Bacteria; p__Bacteroidetes; c__Bacteroidia; o__Bacteroidales; f__S24-7; g__unidentified_S24-7; s__unidentified_S24-7	673	0	461	165	330	0	0	318	0	82	0	0	0	0	0	0	0	0	0	0	457	894	0	0	247	0	0	142	0	106	0	0	0	0	0	0	0	0	0	0	d__Bacteria; p__Bacteroidetes; c__Bacteroidia; o__Bacteroidales; f__S24-7; g__unidentified_S24-7; s__unidentified_S24-7
ASV_32673	d__Bacteria; p__Firmicutes; c__Clostridia; o__Clostridiales; f__Ruminococcaceae; g__Oscillospira; s__unidentified_Oscillospira	0	0	0	0	0	0	0	0	0	9	0	0	47	0	25	0	0	137	0	0	0	0	84	0	0	0	0	0	191	0	0	0	91	0	172	0	0	40	0	0	d__Bacteria; p__Firmicutes; c__Clostridia; o__Clostridiales; f__Ruminococcaceae; g__Oscillospira; s__unidentified_Oscillospira
ASV_26714	d__Bacteria; p__Firmicutes; c__Clostridia; o__Clostridiales; f__Lachnospiraceae; g__unidentified_Lachnospiraceae; s__unidentified_Lachnospiraceae	60	94	33	33	33	512	10	0	26	172	0	0	0	0	0	12	0	0	0	0	176	134	0	448	29	37	0	111	0	20	0	0	0	0	0	0	0	0	290	0	d__Bacteria; p__Firmicutes; c__Clostridia; o__Clostridiales; f__Lachnospiraceae; g__unidentified_Lachnospiraceae; s__unidentified_Lachnospiraceae
ASV_38844	d__Bacteria; p__Firmicutes; c__Clostridia; o__Clostridiales; f__unidentified_Clostridiales; g__unidentified_Clostridiales; s__unidentified_Clostridiales	0	0	0	0	0	0	0	0	0	0	0	0	0	0	0	0	0	57	0	0	0	0	0	0	0	0	23	0	0	0	0	0	212	208	0	39	0	0	0	0	d__Bacteria; p__Firmicutes; c__Clostridia; o__Clostridiales; f__unidentified_Clostridiales; g__unidentified_Clostridiales; s__unidentified_Clostridiales
ASV_17070	d__Bacteria; p__Firmicutes; c__Bacilli; o__Lactobacillales; f__Lactobacillaceae; g__Lactobacillus; s__unidentified_Lactobacillus	0	0	0	4	8	0	51	17	14	0	61	0	2	22	96	20	27	21	25	32	0	0	1	0	0	14	2	0	10	0	20	148	27	12	22	100	26	97	1	1	d__Bacteria; p__Firmicutes; c__Bacilli; o__Lactobacillales; f__Lactobacillaceae; g__Lactobacillus; s__unidentified_Lactobacillus
ASV_18053	d__Bacteria; p__Bacteroidetes; c__Bacteroidia; o__Bacteroidales; f__Porphyromonadaceae; g__Parabacteroides; s__unidentified_Parabacteroides	0	0	0	0	0	0	0	0	0	0	0	0	181	62	0	0	27	24	0	68	0	0	0	0	0	0	0	0	0	0	110	0	57	39	184	23	67	0	0	0	d__Bacteria; p__Bacteroidetes; c__Bacteroidia; o__Bacteroidales; f__Porphyromonadaceae; g__Parabacteroides; s__unidentified_Parabacteroides
ASV_34942	d__Bacteria; p__Firmicutes; c__Clostridia; o__Clostridiales; f__Ruminococcaceae; g__unidentified_Ruminococcaceae; s__unidentified_Ruminococcaceae	0	256	0	511	926	5143	0	0	0	83	0	0	0	0	0	0	0	0	0	0	0	33	135	3081	107	16	0	0	0	85	0	0	5	0	0	247	0	0	19	0	d__Bacteria; p__Firmicutes; c__Clostridia; o__Clostridiales; f__Ruminococcaceae; g__unidentified_Ruminococcaceae; s__unidentified_Ruminococcaceae
ASV_38145	d__Bacteria; p__Firmicutes; c__Clostridia; o__Clostridiales; f__Lachnospiraceae; g__unidentified_Lachnospiraceae; s__unidentified_Lachnospiraceae	80	79	123	26	53	74	0	82	100	28	0	0	0	0	0	0	0	0	0	0	219	153	133	45	5	147	6	146	145	11	0	0	0	0	0	0	0	0	16	0	d__Bacteria; p__Firmicutes; c__Clostridia; o__Clostridiales; f__Lachnospiraceae; g__unidentified_Lachnospiraceae; s__unidentified_Lachnospiraceae
ASV_59518	d__Bacteria; p__Firmicutes; c__Clostridia; o__Clostridiales; f__Lachnospiraceae; g__Coprococcus; s__unidentified_Coprococcus	66	24	58	0	0	46	16	15	0	6	0	0	0	0	0	0	0	0	0	0	133	65	76	58	157	36	0	113	0	169	0	0	0	0	0	0	0	0	0	0	d__Bacteria; p__Firmicutes; c__Clostridia; o__Clostridiales; f__Lachnospiraceae; g__Coprococcus; s__unidentified_Coprococcus
ASV_21331	d__Bacteria; p__Bacteroidetes; c__Bacteroidia; o__Bacteroidales; f__Bacteroidaceae; g__Bacteroides; s__unidentified_Bacteroides	0	0	0	0	0	0	0	0	0	0	41	14	96	48	5	30	26	47	0	48	0	0	0	0	0	0	0	0	0	0	61	16	51	60	66	1	148	26	45	0	d__Bacteria; p__Bacteroidetes; c__Bacteroidia; o__Bacteroidales; f__Bacteroidaceae; g__Bacteroides; s__unidentified_Bacteroides
ASV_2903	d__Bacteria; p__Firmicutes; c__Clostridia; o__Clostridiales; f__unidentified_Clostridiales; g__unidentified_Clostridiales; s__unidentified_Clostridiales	0	0	0	0	0	0	0	0	0	0	0	11	0	0	0	269	0	77	0	120	0	0	0	0	0	0	0	0	0	0	0	0	410	0	0	61	0	0	0	0	d__Bacteria; p__Firmicutes; c__Clostridia; o__Clostridiales; f__unidentified_Clostridiales; g__unidentified_Clostridiales; s__unidentified_Clostridiales
ASV_54713	d__Bacteria; p__Firmicutes; c__Clostridia; o__Clostridiales; f__Ruminococcaceae; g__Oscillospira; s__unidentified_Oscillospira	38	28	31	0	0	275	24	127	105	0	0	0	0	0	0	0	0	0	0	0	92	77	198	170	10	71	76	126	176	11	0	0	0	0	0	0	0	0	0	0	d__Bacteria; p__Firmicutes; c__Clostridia; o__Clostridiales; f__Ruminococcaceae; g__Oscillospira; s__unidentified_Oscillospira
ASV_21308	d__Bacteria; p__Bacteroidetes; c__Bacteroidia; o__Bacteroidales; f__Bacteroidaceae; g__Bacteroides; s__unidentified_Bacteroides	0	0	0	0	0	0	0	0	0	0	57	16	111	31	0	18	0	52	0	35	0	0	0	0	0	0	0	0	0	0	53	9	41	62	71	0	168	16	50	0	d__Bacteria; p__Bacteroidetes; c__Bacteroidia; o__Bacteroidales; f__Bacteroidaceae; g__Bacteroides; s__unidentified_Bacteroides
ASV_23664	d__Bacteria; p__Actinobacteria; c__Coriobacteriia; o__Coriobacteriales; f__Coriobacteriaceae; g__unidentified_Coriobacteriaceae; s__unidentified_Coriobacteriaceae	110	101	7	325	121	85	72	237	64	31	0	0	0	0	0	0	0	0	0	0	88	59	144	195	65	56	31	91	115	107	0	0	0	0	0	0	0	0	0	0	d__Bacteria; p__Actinobacteria; c__Coriobacteriia; o__Coriobacteriales; f__Coriobacteriaceae; g__unidentified_Coriobacteriaceae; s__unidentified_Coriobacteriaceae
ASV_34592	d__Bacteria; p__Firmicutes; c__Bacilli; o__Lactobacillales; f__Streptococcaceae; g__Streptococcus; s__Streptococcus_alactolyticus	364	35	103	117	41	0	8	57	70	8	0	0	0	0	0	0	0	0	0	0	421	149	0	0	129	99	114	12	28	82	0	0	0	0	0	0	0	0	0	0	d__Bacteria; p__Firmicutes; c__Bacilli; o__Lactobacillales; f__Streptococcaceae; g__Streptococcus; s__Streptococcus_alactolyticus
ASV_9183	d__Bacteria; p__Bacteroidetes; c__Bacteroidia; o__Bacteroidales; f__Porphyromonadaceae; g__Parabacteroides; s__unidentified_Parabacteroides	0	0	0	0	0	0	0	0	0	0	52	0	98	1	0	64	0	69	7	82	0	0	0	0	0	0	0	0	0	0	63	12	84	25	79	6	80	8	105	2	d__Bacteria; p__Bacteroidetes; c__Bacteroidia; o__Bacteroidales; f__Porphyromonadaceae; g__Parabacteroides; s__unidentified_Parabacteroides
ASV_59294	d__Bacteria; p__Firmicutes; c__Clostridia; o__Clostridiales; f__Lachnospiraceae; g__unidentified_Lachnospiraceae; s__unidentified_Lachnospiraceae	0	23	0	0	0	6	0	40	0	0	0	0	0	0	222	0	101	0	6	0	23	45	30	43	0	9	0	52	11	0	7	16	0	20	0	93	103	71	53	28	d__Bacteria; p__Firmicutes; c__Clostridia; o__Clostridiales; f__Lachnospiraceae; g__unidentified_Lachnospiraceae; s__unidentified_Lachnospiraceae
ASV_38650	d__Bacteria; p__Firmicutes; c__Clostridia; o__Clostridiales; f__Ruminococcaceae; g__unidentified_Ruminococcaceae; s__unidentified_Ruminococcaceae	87	13	213	0	0	202	0	0	31	80	0	0	0	0	0	0	0	0	0	0	169	225	0	664	207	15	0	116	0	124	0	0	0	0	0	0	0	0	0	0	d__Bacteria; p__Firmicutes; c__Clostridia; o__Clostridiales; f__Ruminococcaceae; g__unidentified_Ruminococcaceae; s__unidentified_Ruminococcaceae
ASV_38796	d__Bacteria; p__Bacteroidetes; c__Bacteroidia; o__Bacteroidales; f__S24-7; g__unidentified_S24-7; s__unidentified_S24-7	68	0	15	20	0	26	23	8	0	0	0	0	0	0	91	0	0	0	0	0	50	65	23	50	0	0	36	22	0	16	2	0	0	0	0	0	0	384	0	0	d__Bacteria; p__Bacteroidetes; c__Bacteroidia; o__Bacteroidales; f__S24-7; g__unidentified_S24-7; s__unidentified_S24-7
ASV_42364	d__Bacteria; p__Firmicutes; c__Clostridia; o__Clostridiales; f__unclassified_Clostridiales; g__unclassified_Clostridiales; s__unclassified_Clostridiales	0	0	0	0	0	0	0	0	0	0	200	183	227	173	0	226	0	180	290	127	0	0	0	0	0	0	0	0	55	0	83	0	123	0	66	58	0	0	0	75	d__Bacteria; p__Firmicutes; c__Clostridia; o__Clostridiales; f__unclassified_Clostridiales; g__unclassified_Clostridiales; s__unclassified_Clostridiales
ASV_2047	d__Bacteria; p__Firmicutes; c__Clostridia; o__Clostridiales; f__Lachnospiraceae; g__unidentified_Lachnospiraceae; s__unidentified_Lachnospiraceae	0	0	0	0	0	0	0	0	0	0	0	0	60	0	0	0	0	0	0	69	0	0	0	0	0	0	0	0	0	0	61	0	79	67	172	0	0	41	0	40	d__Bacteria; p__Firmicutes; c__Clostridia; o__Clostridiales; f__Lachnospiraceae; g__unidentified_Lachnospiraceae; s__unidentified_Lachnospiraceae
ASV_44124	d__Bacteria; p__Firmicutes; c__Clostridia; o__Clostridiales; f__Ruminococcaceae; g__unidentified_Ruminococcaceae; s__unidentified_Ruminococcaceae	279	59	126	0	0	0	11	1	2	115	0	0	0	0	0	0	0	0	0	0	339	238	7	0	52	63	4	108	151	81	0	0	0	0	0	0	0	0	0	0	d__Bacteria; p__Firmicutes; c__Clostridia; o__Clostridiales; f__Ruminococcaceae; g__unidentified_Ruminococcaceae; s__unidentified_Ruminococcaceae
ASV_50089	d__Bacteria; p__Firmicutes; c__Clostridia; o__Clostridiales; f__Ruminococcaceae; g__Oscillospira; s__unidentified_Oscillospira	0	0	0	0	0	0	0	0	0	0	250	0	103	0	25	55	0	74	46	37	0	0	0	0	0	0	0	0	0	0	0	29	29	22	170	46	0	49	25	84	d__Bacteria; p__Firmicutes; c__Clostridia; o__Clostridiales; f__Ruminococcaceae; g__Oscillospira; s__unidentified_Oscillospira
ASV_14519	d__Bacteria; p__Firmicutes; c__Clostridia; o__Clostridiales; f__Lachnospiraceae; g__unidentified_Lachnospiraceae; s__unidentified_Lachnospiraceae	0	0	0	0	0	0	0	0	0	0	0	0	27	0	0	0	0	12	38	0	0	0	0	0	0	0	0	0	0	0	0	0	152	9	202	0	0	32	0	59	d__Bacteria; p__Firmicutes; c__Clostridia; o__Clostridiales; f__Lachnospiraceae; g__unidentified_Lachnospiraceae; s__unidentified_Lachnospiraceae
ASV_46645	d__Bacteria; p__Proteobacteria; c__Betaproteobacteria; o__Burkholderiales; f__Alcaligenaceae; g__Sutterella; s__unidentified_Sutterella	57	81	61	14	16	0	43	38	50	16	0	0	0	0	0	0	0	0	0	0	47	46	52	0	81	79	62	137	47	45	0	0	0	0	0	0	0	0	0	0	d__Bacteria; p__Proteobacteria; c__Betaproteobacteria; o__Burkholderiales; f__Alcaligenaceae; g__Sutterella; s__unidentified_Sutterella
ASV_55537	d__Bacteria; p__Firmicutes; c__Clostridia; o__Clostridiales; f__Clostridiaceae; g__SMB53; s__unidentified_SMB53	177	108	208	189	82	0	288	98	245	107	0	211	0	0	76	0	0	0	0	0	151	44	111	0	0	73	49	91	0	91	0	49	0	0	0	0	40	0	58	0	d__Bacteria; p__Firmicutes; c__Clostridia; o__Clostridiales; f__Clostridiaceae; g__SMB53; s__unidentified_SMB53
ASV_42765	d__Bacteria; p__Firmicutes; c__Bacilli; o__Lactobacillales; f__Streptococcaceae; g__Streptococcus; s__unidentified_Streptococcus	8	10	8	19	9	0	0	0	0	10	0	24	19	0	0	61	15	0	73	0	30	0	32	0	0	22	16	9	15	11	27	37	0	0	62	33	33	0	73	106	d__Bacteria; p__Firmicutes; c__Bacilli; o__Lactobacillales; f__Streptococcaceae; g__Streptococcus; s__unidentified_Streptococcus
ASV_36295	d__Bacteria; p__Firmicutes; c__Clostridia; o__Clostridiales; f__unidentified_Clostridiales; g__unidentified_Clostridiales; s__unidentified_Clostridiales	0	0	0	0	7	0	0	0	0	0	15	0	260	30	91	16	12	23	112	43	0	0	0	0	0	0	0	0	0	0	0	0	0	66	151	0	34	28	0	165	d__Bacteria; p__Firmicutes; c__Clostridia; o__Clostridiales; f__unidentified_Clostridiales; g__unidentified_Clostridiales; s__unidentified_Clostridiales
ASV_45467	d__Bacteria; p__Firmicutes; c__Clostridia; o__Clostridiales; f__Lachnospiraceae; g__Dorea; s__unidentified_Dorea	267	139	112	0	0	0	186	98	144	324	0	0	0	0	0	0	0	0	0	0	635	367	331	0	69	117	0	206	0	47	0	0	0	0	0	0	0	0	0	0	d__Bacteria; p__Firmicutes; c__Clostridia; o__Clostridiales; f__Lachnospiraceae; g__Dorea; s__unidentified_Dorea
ASV_28055	d__Bacteria; p__Firmicutes; c__Clostridia; o__Clostridiales; f__unidentified_Clostridiales; g__unidentified_Clostridiales; s__unidentified_Clostridiales	0	7	0	0	0	0	0	0	0	0	0	0	0	0	0	0	0	0	0	0	0	0	0	0	202	0	51	26	0	158	0	0	0	0	0	0	0	0	0	0	d__Bacteria; p__Firmicutes; c__Clostridia; o__Clostridiales; f__unidentified_Clostridiales; g__unidentified_Clostridiales; s__unidentified_Clostridiales
ASV_21070	d__Bacteria; p__Bacteroidetes; c__Bacteroidia; o__Bacteroidales; f__S24-7; g__unidentified_S24-7; s__unidentified_S24-7	128	351	139	146	145	240	24	87	172	98	3	0	40	0	152	0	0	0	0	0	208	253	141	374	31	54	67	52	15	26	0	0	0	0	86	0	0	106	0	0	d__Bacteria; p__Bacteroidetes; c__Bacteroidia; o__Bacteroidales; f__S24-7; g__unidentified_S24-7; s__unidentified_S24-7
ASV_52510	d__Bacteria; p__Firmicutes; c__Clostridia; o__Clostridiales; f__Lachnospiraceae; g__unidentified_Lachnospiraceae; s__unidentified_Lachnospiraceae	0	0	0	0	0	0	0	0	0	0	48	40	274	34	0	110	37	187	67	40	0	0	0	0	0	0	0	0	0	0	11	0	21	41	168	5	7	97	17	64	d__Bacteria; p__Firmicutes; c__Clostridia; o__Clostridiales; f__Lachnospiraceae; g__unidentified_Lachnospiraceae; s__unidentified_Lachnospiraceae
ASV_51523	d__Bacteria; p__Firmicutes; c__Clostridia; o__Clostridiales; f__Lachnospiraceae; g__unidentified_Lachnospiraceae; s__unidentified_Lachnospiraceae	138	69	140	0	0	0	0	0	89	15	0	0	0	0	0	0	0	0	0	0	192	87	18	0	44	245	0	89	0	50	0	0	0	0	0	0	0	0	0	0	d__Bacteria; p__Firmicutes; c__Clostridia; o__Clostridiales; f__Lachnospiraceae; g__unidentified_Lachnospiraceae; s__unidentified_Lachnospiraceae
ASV_31357	d__Bacteria; p__Firmicutes; c__Clostridia; o__Clostridiales; f__Clostridiaceae; g__Clostridium; s__unidentified_Clostridium	9	0	0	13	23	0	3	326	0	0	0	0	0	0	0	37	8	0	0	0	33	42	20	0	0	0	0	40	0	0	30	230	0	0	0	0	0	0	128	0	d__Bacteria; p__Firmicutes; c__Clostridia; o__Clostridiales; f__Clostridiaceae; g__Clostridium; s__unidentified_Clostridium
ASV_19563	d__Bacteria; p__Firmicutes; c__Clostridia; o__Clostridiales; f__Ruminococcaceae; g__unidentified_Ruminococcaceae; s__unidentified_Ruminococcaceae	324	0	192	0	0	0	0	68	0	94	0	0	0	0	0	0	0	0	0	0	416	225	81	0	61	28	40	186	50	62	0	0	0	0	0	0	0	0	0	0	d__Bacteria; p__Firmicutes; c__Clostridia; o__Clostridiales; f__Ruminococcaceae; g__unidentified_Ruminococcaceae; s__unidentified_Ruminococcaceae
ASV_45055	d__Bacteria; p__Firmicutes; c__Clostridia; o__Clostridiales; f__unidentified_Clostridiales; g__unidentified_Clostridiales; s__unidentified_Clostridiales	0	0	0	0	0	0	0	0	0	0	58	0	0	6	20	0	0	66	30	71	0	0	0	0	0	0	0	0	0	0	0	61	14	19	0	25	38	31	0	238	d__Bacteria; p__Firmicutes; c__Clostridia; o__Clostridiales; f__unidentified_Clostridiales; g__unidentified_Clostridiales; s__unidentified_Clostridiales
ASV_26271	d__Bacteria; p__Bacteroidetes; c__Bacteroidia; o__Bacteroidales; f__S24-7; g__unidentified_S24-7; s__unidentified_S24-7	71	98	37	43	31	44	36	47	16	27	0	0	0	0	0	0	0	0	0	0	114	158	85	24	71	22	48	64	111	109	0	0	0	0	0	0	0	0	0	0	d__Bacteria; p__Bacteroidetes; c__Bacteroidia; o__Bacteroidales; f__S24-7; g__unidentified_S24-7; s__unidentified_S24-7
ASV_44468	d__Bacteria; p__Firmicutes; c__Clostridia; o__Clostridiales; f__unidentified_Clostridiales; g__unidentified_Clostridiales; s__unidentified_Clostridiales	0	0	0	0	0	0	0	0	0	0	8	0	106	0	16	44	0	5	104	0	0	0	0	0	0	0	0	0	0	0	131	0	33	63	46	12	13	73	0	52	d__Bacteria; p__Firmicutes; c__Clostridia; o__Clostridiales; f__unidentified_Clostridiales; g__unidentified_Clostridiales; s__unidentified_Clostridiales
ASV_22499	d__Bacteria; p__Firmicutes; c__Bacilli; o__Lactobacillales; f__Lactobacillaceae; g__Lactobacillus; s__unidentified_Lactobacillus	0	0	1	8	17	0	61	7	35	5	72	14	14	48	298	0	0	18	0	89	0	0	15	0	0	3	4	1	9	0	0	133	0	8	19	112	0	112	7	11	d__Bacteria; p__Firmicutes; c__Bacilli; o__Lactobacillales; f__Lactobacillaceae; g__Lactobacillus; s__unidentified_Lactobacillus
ASV_56219	d__Bacteria; p__Firmicutes; c__Clostridia; o__Clostridiales; f__Lachnospiraceae; g__Clostridium; s__Clostridium_clostridioforme	128	33	0	0	0	0	62	480	180	35	0	0	0	0	0	0	0	0	0	0	164	108	84	0	151	81	0	60	0	126	0	0	0	0	0	0	0	0	0	0	d__Bacteria; p__Firmicutes; c__Clostridia; o__Clostridiales; f__Lachnospiraceae; g__Clostridium; s__Clostridium_clostridioforme
ASV_3081	d__Bacteria; p__Firmicutes; c__Clostridia; o__Clostridiales; f__unidentified_Clostridiales; g__unidentified_Clostridiales; s__unidentified_Clostridiales	0	41	0	74	126	0	0	0	0	0	0	0	0	0	0	0	0	0	0	0	0	0	59	0	0	25	50	0	112	0	0	0	0	0	0	0	0	0	0	231	d__Bacteria; p__Firmicutes; c__Clostridia; o__Clostridiales; f__unidentified_Clostridiales; g__unidentified_Clostridiales; s__unidentified_Clostridiales
ASV_24895	d__Bacteria; p__Firmicutes; c__Clostridia; o__Clostridiales; f__Lachnospiraceae; g__unidentified_Lachnospiraceae; s__unidentified_Lachnospiraceae	0	0	0	0	0	0	0	0	0	0	23	17	120	28	9	65	22	88	23	15	0	0	0	0	0	0	0	0	0	0	0	0	23	34	156	0	8	104	16	77	d__Bacteria; p__Firmicutes; c__Clostridia; o__Clostridiales; f__Lachnospiraceae; g__unidentified_Lachnospiraceae; s__unidentified_Lachnospiraceae
ASV_47923	d__Bacteria; p__Bacteroidetes; c__Bacteroidia; o__Bacteroidales; f__S24-7; g__unidentified_S24-7; s__unidentified_S24-7	150	172	363	66	84	114	25	62	198	152	0	0	0	0	0	0	0	0	0	0	295	400	65	439	10	190	149	19	36	11	0	0	0	0	0	0	0	0	0	0	d__Bacteria; p__Bacteroidetes; c__Bacteroidia; o__Bacteroidales; f__S24-7; g__unidentified_S24-7; s__unidentified_S24-7
ASV_59151	d__Bacteria; p__Firmicutes; c__Bacilli; o__Lactobacillales; f__Lactobacillaceae; g__Lactobacillus; s__unidentified_Lactobacillus	12	0	18	129	110	1	556	58	51	19	1	0	19	0	108	12	0	0	10	0	1	1	371	0	2	23	2	13	15	0	0	1	0	0	11	0	6	315	8	18	d__Bacteria; p__Firmicutes; c__Bacilli; o__Lactobacillales; f__Lactobacillaceae; g__Lactobacillus; s__unidentified_Lactobacillus
ASV_37077	d__Bacteria; p__Firmicutes; c__Clostridia; o__Clostridiales; f__Clostridiaceae; g__SMB53; s__unidentified_SMB53	0	0	0	0	0	0	0	0	0	0	0	61	73	0	0	45	64	77	114	0	0	0	0	0	0	0	0	0	0	0	53	0	67	0	64	0	105	71	0	52	d__Bacteria; p__Firmicutes; c__Clostridia; o__Clostridiales; f__Clostridiaceae; g__SMB53; s__unidentified_SMB53
ASV_235	d__Bacteria; p__Firmicutes; c__Clostridia; o__Clostridiales; f__unidentified_Clostridiales; g__unidentified_Clostridiales; s__unidentified_Clostridiales	96	150	201	71	136	196	22	14	103	0	0	0	0	0	0	0	0	0	0	0	65	56	579	147	105	94	0	33	67	112	0	0	0	0	0	0	0	0	0	0	d__Bacteria; p__Firmicutes; c__Clostridia; o__Clostridiales; f__unidentified_Clostridiales; g__unidentified_Clostridiales; s__unidentified_Clostridiales
ASV_2320	d__Bacteria; p__Bacteroidetes; c__Bacteroidia; o__Bacteroidales; f__Prevotellaceae; g__Prevotella; s__unidentified_Prevotella	0	0	0	0	0	0	0	0	0	0	0	0	3	49	0	7	4	42	7	52	0	0	0	0	0	0	0	0	0	0	0	43	15	0	25	0	0	9	266	53	d__Bacteria; p__Bacteroidetes; c__Bacteroidia; o__Bacteroidales; f__Prevotellaceae; g__Prevotella; s__unidentified_Prevotella
ASV_38734	d__Bacteria; p__Bacteroidetes; c__Bacteroidia; o__Bacteroidales; f__Porphyromonadaceae; g__Parabacteroides; s__unidentified_Parabacteroides	29	0	0	5	0	16	0	41	0	10	0	0	124	78	0	0	0	38	0	24	23	13	6	27	28	0	20	28	0	17	57	0	67	29	91	0	48	0	0	25	d__Bacteria; p__Bacteroidetes; c__Bacteroidia; o__Bacteroidales; f__Porphyromonadaceae; g__Parabacteroides; s__unidentified_Parabacteroides
ASV_19660	d__Bacteria; p__Firmicutes; c__Clostridia; o__Clostridiales; f__unidentified_Clostridiales; g__unidentified_Clostridiales; s__unidentified_Clostridiales	0	47	15	53	59	0	0	68	0	0	0	0	0	37	24	0	6	0	0	28	0	27	17	7	0	0	43	26	29	0	0	0	0	173	18	15	33	28	26	19	d__Bacteria; p__Firmicutes; c__Clostridia; o__Clostridiales; f__unidentified_Clostridiales; g__unidentified_Clostridiales; s__unidentified_Clostridiales
ASV_55531	d__Bacteria; p__Firmicutes; c__Clostridia; o__Clostridiales; f__Lachnospiraceae; g__Coprococcus; s__unidentified_Coprococcus	55	25	28	0	0	41	36	30	33	26	5	0	0	0	0	17	0	0	0	9	147	100	24	55	2	65	0	59	18	0	4	122	0	17	10	0	30	8	21	52	d__Bacteria; p__Firmicutes; c__Clostridia; o__Clostridiales; f__Lachnospiraceae; g__Coprococcus; s__unidentified_Coprococcus
ASV_56663	d__Bacteria; p__Firmicutes; c__Clostridia; o__Clostridiales; f__Lachnospiraceae; g__unidentified_Lachnospiraceae; s__unidentified_Lachnospiraceae	0	0	0	0	0	0	0	0	0	0	0	0	0	0	0	0	0	0	0	0	0	0	0	0	169	0	0	0	0	238	0	0	0	0	0	0	0	0	0	0	d__Bacteria; p__Firmicutes; c__Clostridia; o__Clostridiales; f__Lachnospiraceae; g__unidentified_Lachnospiraceae; s__unidentified_Lachnospiraceae
ASV_19130	d__Bacteria; p__Firmicutes; c__Clostridia; o__Clostridiales; f__Lachnospiraceae; g__unidentified_Lachnospiraceae; s__unidentified_Lachnospiraceae	39	0	0	0	0	0	0	0	0	32	0	0	0	0	0	0	0	0	0	0	104	136	176	0	0	281	55	70	0	0	0	0	0	0	0	0	0	0	0	0	d__Bacteria; p__Firmicutes; c__Clostridia; o__Clostridiales; f__Lachnospiraceae; g__unidentified_Lachnospiraceae; s__unidentified_Lachnospiraceae
ASV_53575	d__Bacteria; p__Firmicutes; c__Erysipelotrichi; o__Erysipelotrichales; f__Erysipelotrichaceae; g__Allobaculum; s__unidentified_Allobaculum	71	306	41	92	41	36	53	92	87	137	0	0	0	0	0	0	0	0	0	0	141	116	21	27	34	51	27	13	212	67	0	0	0	0	0	0	0	0	0	0	d__Bacteria; p__Firmicutes; c__Erysipelotrichi; o__Erysipelotrichales; f__Erysipelotrichaceae; g__Allobaculum; s__unidentified_Allobaculum
ASV_55773	d__Bacteria; p__Firmicutes; c__Clostridia; o__Clostridiales; f__Lachnospiraceae; g__unclassified_Lachnospiraceae; s__unclassified_Lachnospiraceae	22	55	132	80	27	32	32	143	108	5	0	0	0	0	0	0	0	0	0	0	56	48	41	45	46	73	29	203	24	29	0	0	0	0	0	0	0	0	0	0	d__Bacteria; p__Firmicutes; c__Clostridia; o__Clostridiales; f__Lachnospiraceae; g__unclassified_Lachnospiraceae; s__unclassified_Lachnospiraceae
ASV_40414	d__Bacteria; p__Bacteroidetes; c__Bacteroidia; o__Bacteroidales; f__Bacteroidaceae; g__Bacteroides; s__unidentified_Bacteroides	0	0	0	0	0	0	0	0	0	0	79	61	124	38	15	52	29	74	4	58	0	0	0	0	0	0	0	0	0	0	63	5	82	45	58	1	53	12	82	1	d__Bacteria; p__Bacteroidetes; c__Bacteroidia; o__Bacteroidales; f__Bacteroidaceae; g__Bacteroides; s__unidentified_Bacteroides
ASV_6959	d__Bacteria; p__Firmicutes; c__Clostridia; o__Clostridiales; f__Lachnospiraceae; g__Blautia; s__unidentified_Blautia	0	0	0	0	0	0	0	0	0	0	0	0	0	0	0	0	0	0	0	0	0	0	0	0	44	36	0	283	0	34	0	0	0	0	0	0	0	0	0	0	d__Bacteria; p__Firmicutes; c__Clostridia; o__Clostridiales; f__Lachnospiraceae; g__Blautia; s__unidentified_Blautia
ASV_45489	d__Bacteria; p__Firmicutes; c__Clostridia; o__Clostridiales; f__Lachnospiraceae; g__unidentified_Lachnospiraceae; s__unidentified_Lachnospiraceae	0	28	0	0	0	109	0	0	0	26	0	0	0	0	16	67	14	0	5	0	0	0	44	14	0	0	0	0	39	11	31	43	0	7	7	0	97	0	146	12	d__Bacteria; p__Firmicutes; c__Clostridia; o__Clostridiales; f__Lachnospiraceae; g__unidentified_Lachnospiraceae; s__unidentified_Lachnospiraceae
ASV_23662	d__Bacteria; p__Firmicutes; c__Clostridia; o__Clostridiales; f__Lachnospiraceae; g__unclassified_Lachnospiraceae; s__unclassified_Lachnospiraceae	0	0	0	0	0	0	0	0	0	0	0	0	0	0	0	0	0	0	0	0	0	0	0	0	0	0	0	0	0	0	5	0	100	13	196	0	0	23	0	55	d__Bacteria; p__Firmicutes; c__Clostridia; o__Clostridiales; f__Lachnospiraceae; g__unclassified_Lachnospiraceae; s__unclassified_Lachnospiraceae
ASV_40172	d__Bacteria; p__Firmicutes; c__Clostridia; o__Clostridiales; f__Clostridiaceae; g__SMB53; s__unidentified_SMB53	0	0	0	0	0	0	40	0	0	0	67	136	83	89	0	74	102	74	142	35	0	0	0	0	0	0	22	0	0	0	0	53	42	0	0	72	105	45	0	52	d__Bacteria; p__Firmicutes; c__Clostridia; o__Clostridiales; f__Clostridiaceae; g__SMB53; s__unidentified_SMB53
ASV_17671	d__Bacteria; p__Bacteroidetes; c__Bacteroidia; o__Bacteroidales; f__S24-7; g__unidentified_S24-7; s__unidentified_S24-7	66	33	0	24	30	138	32	45	12	0	0	0	0	0	0	0	0	0	0	0	57	104	52	146	15	23	175	41	108	26	0	0	0	0	0	0	0	0	0	0	d__Bacteria; p__Bacteroidetes; c__Bacteroidia; o__Bacteroidales; f__S24-7; g__unidentified_S24-7; s__unidentified_S24-7
ASV_22569	d__Bacteria; p__Bacteroidetes; c__Bacteroidia; o__Bacteroidales; f__Bacteroidaceae; g__Bacteroides; s__unidentified_Bacteroides	0	0	0	0	0	0	0	0	0	0	41	0	97	18	0	91	0	58	0	56	0	0	0	0	0	0	0	0	0	0	78	0	64	31	82	0	64	0	69	0	d__Bacteria; p__Bacteroidetes; c__Bacteroidia; o__Bacteroidales; f__Bacteroidaceae; g__Bacteroides; s__unidentified_Bacteroides
ASV_60472	d__Bacteria; p__Bacteroidetes; c__Bacteroidia; o__Bacteroidales; f__Bacteroidaceae; g__Bacteroides; s__unidentified_Bacteroides	0	0	0	0	0	0	0	0	0	0	65	32	70	69	17	24	26	85	109	48	0	0	0	0	0	0	0	0	0	0	36	10	59	51	67	15	30	49	16	54	d__Bacteria; p__Bacteroidetes; c__Bacteroidia; o__Bacteroidales; f__Bacteroidaceae; g__Bacteroides; s__unidentified_Bacteroides
ASV_48285	d__Bacteria; p__Firmicutes; c__Erysipelotrichi; o__Erysipelotrichales; f__Erysipelotrichaceae; g__[Eubacterium]; s__[Eubacterium]_dolichum	0	0	5	0	0	0	0	0	2	63	12	0	0	0	12	5	0	16	6	0	40	21	0	6	0	0	7	28	0	4	0	9	7	0	0	27	39	12	252	0	d__Bacteria; p__Firmicutes; c__Erysipelotrichi; o__Erysipelotrichales; f__Erysipelotrichaceae; g__[Eubacterium]; s__[Eubacterium]_dolichum
ASV_47215	d__Bacteria; p__Bacteroidetes; c__Bacteroidia; o__Bacteroidales; f__Bacteroidaceae; g__Bacteroides; s__unidentified_Bacteroides	0	0	0	0	0	0	0	0	0	0	45	57	149	64	0	14	0	64	123	62	0	0	0	0	0	0	0	0	0	0	35	0	60	33	90	11	32	34	19	70	d__Bacteria; p__Bacteroidetes; c__Bacteroidia; o__Bacteroidales; f__Bacteroidaceae; g__Bacteroides; s__unidentified_Bacteroides
ASV_51433	d__Bacteria; p__Firmicutes; c__Bacilli; o__Lactobacillales; f__Streptococcaceae; g__Lactococcus; s__Lactococcus_garvieae	47	70	31	31	7	75	4	31	62	85	0	0	29	20	24	0	0	0	0	0	76	56	16	71	17	43	0	30	4	32	0	0	0	0	52	33	155	17	0	0	d__Bacteria; p__Firmicutes; c__Bacilli; o__Lactobacillales; f__Streptococcaceae; g__Lactococcus; s__Lactococcus_garvieae
ASV_50337	d__Bacteria; p__Actinobacteria; c__Coriobacteriia; o__Coriobacteriales; f__Coriobacteriaceae; g__Adlercreutzia; s__unidentified_Adlercreutzia	0	0	0	7	0	0	0	6	0	6	28	9	13	6	35	95	0	17	73	49	0	0	4	3	0	0	8	0	0	0	6	27	26	111	103	0	27	0	34	37	d__Bacteria; p__Actinobacteria; c__Coriobacteriia; o__Coriobacteriales; f__Coriobacteriaceae; g__Adlercreutzia; s__unidentified_Adlercreutzia
ASV_10656	d__Bacteria; p__Bacteroidetes; c__Bacteroidia; o__Bacteroidales; f__Porphyromonadaceae; g__Parabacteroides; s__unidentified_Parabacteroides	0	0	0	0	0	0	0	14	0	4	31	16	0	34	30	111	5	16	78	13	5	13	5	22	15	0	23	30	0	19	13	42	8	94	0	14	14	40	14	49	d__Bacteria; p__Bacteroidetes; c__Bacteroidia; o__Bacteroidales; f__Porphyromonadaceae; g__Parabacteroides; s__unidentified_Parabacteroides
ASV_1163	d__Bacteria; p__Firmicutes; c__Clostridia; o__Clostridiales; f__Lachnospiraceae; g__unclassified_Lachnospiraceae; s__unclassified_Lachnospiraceae	0	22	0	0	0	0	73	138	0	0	0	0	0	0	0	0	0	0	0	0	63	0	0	0	181	81	0	0	0	113	0	0	0	0	0	0	0	0	0	0	d__Bacteria; p__Firmicutes; c__Clostridia; o__Clostridiales; f__Lachnospiraceae; g__unclassified_Lachnospiraceae; s__unclassified_Lachnospiraceae
ASV_31425	d__Bacteria; p__Firmicutes; c__Clostridia; o__Clostridiales; f__unclassified_Clostridiales; g__unclassified_Clostridiales; s__unclassified_Clostridiales	0	0	0	0	0	0	0	0	0	0	5	0	24	15	13	1	9	1	0	11	0	0	0	0	0	0	0	0	0	0	154	0	20	90	72	8	1	27	0	1	d__Bacteria; p__Firmicutes; c__Clostridia; o__Clostridiales; f__unclassified_Clostridiales; g__unclassified_Clostridiales; s__unclassified_Clostridiales
ASV_56605	d__Bacteria; p__Firmicutes; c__Clostridia; o__Clostridiales; f__unidentified_Clostridiales; g__unidentified_Clostridiales; s__unidentified_Clostridiales	0	0	0	0	0	0	0	0	0	0	0	0	0	0	0	0	0	0	0	0	0	0	20	0	0	0	0	0	371	0	0	0	0	0	0	0	0	0	0	0	d__Bacteria; p__Firmicutes; c__Clostridia; o__Clostridiales; f__unidentified_Clostridiales; g__unidentified_Clostridiales; s__unidentified_Clostridiales
ASV_55929	d__Bacteria; p__Firmicutes; c__Clostridia; o__Clostridiales; f__Ruminococcaceae; g__Oscillospira; s__unidentified_Oscillospira	0	0	0	0	0	0	0	0	0	0	12	13	16	25	11	0	0	91	0	0	0	0	0	0	0	0	0	0	0	0	14	0	74	0	58	33	27	25	105	35	d__Bacteria; p__Firmicutes; c__Clostridia; o__Clostridiales; f__Ruminococcaceae; g__Oscillospira; s__unidentified_Oscillospira
ASV_33210	d__Bacteria; p__Bacteroidetes; c__Bacteroidia; o__Bacteroidales; f__S24-7; g__unidentified_S24-7; s__unidentified_S24-7	0	0	0	0	0	0	0	0	0	0	0	0	0	0	67	0	0	0	0	0	0	0	0	0	0	0	49	24	23	28	0	0	0	0	0	0	0	245	0	0	d__Bacteria; p__Bacteroidetes; c__Bacteroidia; o__Bacteroidales; f__S24-7; g__unidentified_S24-7; s__unidentified_S24-7
ASV_34250	d__Bacteria; p__Firmicutes; c__Clostridia; o__Clostridiales; f__Lachnospiraceae; g__unidentified_Lachnospiraceae; s__unidentified_Lachnospiraceae	67	2	194	88	201	119	26	273	10	100	0	0	0	0	0	0	0	0	0	0	71	248	469	129	0	53	93	16	206	0	0	0	0	0	0	0	0	0	0	0	d__Bacteria; p__Firmicutes; c__Clostridia; o__Clostridiales; f__Lachnospiraceae; g__unidentified_Lachnospiraceae; s__unidentified_Lachnospiraceae
ASV_54114	d__Bacteria; p__Firmicutes; c__Clostridia; o__Clostridiales; f__Lachnospiraceae; g__Blautia; s__unidentified_Blautia	46	60	0	0	0	0	143	329	108	0	0	0	0	0	0	0	0	0	0	0	111	40	31	0	121	54	0	35	0	156	0	0	0	0	0	0	0	0	0	0	d__Bacteria; p__Firmicutes; c__Clostridia; o__Clostridiales; f__Lachnospiraceae; g__Blautia; s__unidentified_Blautia
ASV_4745	d__Bacteria; p__Firmicutes; c__Clostridia; o__Clostridiales; f__Lachnospiraceae; g__Blautia; s__Blautia_producta	1	18	5	0	0	0	0	153	0	6	0	0	0	0	0	0	0	0	0	0	74	0	0	0	132	45	0	0	0	189	0	0	0	0	0	0	0	0	0	0	d__Bacteria; p__Firmicutes; c__Clostridia; o__Clostridiales; f__Lachnospiraceae; g__Blautia; s__Blautia_producta
ASV_10121	d__Bacteria; p__Firmicutes; c__Bacilli; o__unclassified_Bacilli; f__unclassified_Bacilli; g__unclassified_Bacilli; s__unclassified_Bacilli	0	0	0	0	0	0	0	0	0	0	0	0	0	0	0	0	0	0	0	0	0	0	0	0	0	107	217	0	0	0	0	0	0	0	10	31	0	0	0	0	d__Bacteria; p__Firmicutes; c__Bacilli; o__unclassified_Bacilli; f__unclassified_Bacilli; g__unclassified_Bacilli; s__unclassified_Bacilli
ASV_57075	d__Bacteria; p__Firmicutes; c__Clostridia; o__Clostridiales; f__unclassified_Clostridiales; g__unclassified_Clostridiales; s__unclassified_Clostridiales	0	0	98	62	87	0	24	0	0	0	0	48	0	0	0	24	0	0	0	0	0	0	31	0	0	0	79	0	32	0	0	0	21	0	0	90	102	0	0	39	d__Bacteria; p__Firmicutes; c__Clostridia; o__Clostridiales; f__unclassified_Clostridiales; g__unclassified_Clostridiales; s__unclassified_Clostridiales
ASV_48186	d__Bacteria; p__Firmicutes; c__Clostridia; o__Clostridiales; f__unidentified_Clostridiales; g__unidentified_Clostridiales; s__unidentified_Clostridiales	0	63	6	0	0	0	0	89	66	0	0	0	0	0	0	0	0	0	0	0	42	32	118	11	125	54	38	0	0	144	0	0	0	0	0	0	0	0	0	0	d__Bacteria; p__Firmicutes; c__Clostridia; o__Clostridiales; f__unidentified_Clostridiales; g__unidentified_Clostridiales; s__unidentified_Clostridiales
ASV_26800	d__Bacteria; p__Firmicutes; c__Bacilli; o__Lactobacillales; f__Lactobacillaceae; g__Lactobacillus; s__unclassified_Lactobacillus	0	0	0	117	118	0	467	0	0	0	0	0	0	0	112	0	0	0	0	0	0	0	322	0	0	0	0	0	0	0	0	0	0	0	0	0	0	361	0	0	d__Bacteria; p__Firmicutes; c__Bacilli; o__Lactobacillales; f__Lactobacillaceae; g__Lactobacillus; s__unclassified_Lactobacillus
ASV_39233	d__Bacteria; p__Firmicutes; c__Clostridia; o__Clostridiales; f__Lachnospiraceae; g__unidentified_Lachnospiraceae; s__unidentified_Lachnospiraceae	14	83	12	26	0	94	38	0	40	0	25	0	0	0	0	0	10	0	0	0	42	40	12	148	0	95	55	28	24	0	17	0	22	35	3	19	0	0	62	0	d__Bacteria; p__Firmicutes; c__Clostridia; o__Clostridiales; f__Lachnospiraceae; g__unidentified_Lachnospiraceae; s__unidentified_Lachnospiraceae
ASV_7925	d__Bacteria; p__Firmicutes; c__Bacilli; o__Lactobacillales; f__Lactobacillaceae; g__Lactobacillus; s__unidentified_Lactobacillus	0	0	0	0	0	0	0	0	0	0	0	0	0	0	103	0	0	0	0	0	0	0	0	0	0	0	0	0	0	0	0	0	0	0	0	0	0	359	0	0	d__Bacteria; p__Firmicutes; c__Bacilli; o__Lactobacillales; f__Lactobacillaceae; g__Lactobacillus; s__unidentified_Lactobacillus
ASV_47817	d__Bacteria; p__Bacteroidetes; c__Bacteroidia; o__Bacteroidales; f__S24-7; g__unidentified_S24-7; s__unidentified_S24-7	91	80	91	0	39	146	57	60	104	63	0	0	0	0	0	0	0	0	0	0	105	98	77	92	46	92	13	93	60	54	0	0	0	0	0	0	0	0	0	0	d__Bacteria; p__Bacteroidetes; c__Bacteroidia; o__Bacteroidales; f__S24-7; g__unidentified_S24-7; s__unidentified_S24-7
ASV_27428	d__Bacteria; p__Actinobacteria; c__Actinobacteria; o__Actinomycetales; f__Micrococcaceae; g__Rothia; s__unclassified_Rothia	7	17	11	34	13	6	0	3	7	0	6	7	27	20	34	16	22	4	92	0	27	14	0	0	4	7	11	15	23	5	52	0	0	27	28	0	87	7	5	86	d__Bacteria; p__Actinobacteria; c__Actinobacteria; o__Actinomycetales; f__Micrococcaceae; g__Rothia; s__unclassified_Rothia
ASV_30806	d__Bacteria; p__Firmicutes; c__Clostridia; o__Clostridiales; f__Lachnospiraceae; g__unclassified_Lachnospiraceae; s__unclassified_Lachnospiraceae	0	1	2	0	0	0	22	98	0	0	0	0	0	0	0	0	0	0	0	0	0	1	1	0	150	17	0	122	0	66	0	0	0	0	0	0	0	0	0	0	d__Bacteria; p__Firmicutes; c__Clostridia; o__Clostridiales; f__Lachnospiraceae; g__unclassified_Lachnospiraceae; s__unclassified_Lachnospiraceae
ASV_25331	d__Bacteria; p__Bacteroidetes; c__Bacteroidia; o__Bacteroidales; f__Bacteroidaceae; g__Bacteroides; s__unidentified_Bacteroides	0	0	0	0	0	0	0	0	0	0	41	19	65	78	19	40	41	64	71	34	0	0	0	0	0	0	0	0	0	0	55	6	44	19	49	11	15	29	61	61	d__Bacteria; p__Bacteroidetes; c__Bacteroidia; o__Bacteroidales; f__Bacteroidaceae; g__Bacteroides; s__unidentified_Bacteroides
ASV_4605	d__Bacteria; p__Firmicutes; c__Clostridia; o__Clostridiales; f__Lachnospiraceae; g__Coprococcus; s__unidentified_Coprococcus	0	0	0	0	0	0	0	0	0	0	0	0	0	0	0	11	0	12	0	28	0	0	0	0	0	0	0	0	0	0	36	0	85	34	120	0	0	39	0	35	d__Bacteria; p__Firmicutes; c__Clostridia; o__Clostridiales; f__Lachnospiraceae; g__Coprococcus; s__unidentified_Coprococcus
ASV_34194	d__Bacteria; p__Bacteroidetes; c__Bacteroidia; o__Bacteroidales; f__S24-7; g__unidentified_S24-7; s__unidentified_S24-7	55	75	127	72	88	75	20	59	105	0	0	0	0	0	0	0	0	0	0	0	30	53	171	108	60	76	49	48	70	44	0	0	0	0	0	0	0	0	0	0	d__Bacteria; p__Bacteroidetes; c__Bacteroidia; o__Bacteroidales; f__S24-7; g__unidentified_S24-7; s__unidentified_S24-7
ASV_23466	d__Bacteria; p__Firmicutes; c__Clostridia; o__Clostridiales; f__unidentified_Clostridiales; g__unidentified_Clostridiales; s__unidentified_Clostridiales	0	0	0	0	0	0	0	0	0	0	0	4	0	0	0	13	0	0	0	16	0	0	0	0	0	0	0	0	0	0	32	0	49	67	0	40	38	18	0	102	d__Bacteria; p__Firmicutes; c__Clostridia; o__Clostridiales; f__unidentified_Clostridiales; g__unidentified_Clostridiales; s__unidentified_Clostridiales
ASV_44942	d__Bacteria; p__Firmicutes; c__Clostridia; o__Clostridiales; f__Lachnospiraceae; g__Blautia; s__unidentified_Blautia	103	0	15	0	0	0	133	0	0	0	0	0	0	0	0	0	0	0	0	0	126	77	0	41	57	0	0	0	0	38	0	0	0	0	0	0	0	0	249	0	d__Bacteria; p__Firmicutes; c__Clostridia; o__Clostridiales; f__Lachnospiraceae; g__Blautia; s__unidentified_Blautia
ASV_18059	d__Bacteria; p__Firmicutes; c__Clostridia; o__Clostridiales; f__Ruminococcaceae; g__unidentified_Ruminococcaceae; s__unidentified_Ruminococcaceae	0	0	0	0	0	0	0	0	0	0	0	0	0	0	0	0	0	0	0	0	0	0	0	0	99	52	0	23	16	152	0	0	0	0	0	0	0	0	0	0	d__Bacteria; p__Firmicutes; c__Clostridia; o__Clostridiales; f__Ruminococcaceae; g__unidentified_Ruminococcaceae; s__unidentified_Ruminococcaceae
ASV_20724	d__Bacteria; p__Firmicutes; c__Clostridia; o__Clostridiales; f__Ruminococcaceae; g__Ruminococcus; s__unidentified_Ruminococcus	0	0	0	0	0	0	0	0	0	0	0	0	0	0	0	0	0	0	0	0	0	0	0	0	0	0	0	0	0	0	0	7	0	59	0	0	92	0	162	21	d__Bacteria; p__Firmicutes; c__Clostridia; o__Clostridiales; f__Ruminococcaceae; g__Ruminococcus; s__unidentified_Ruminococcus
ASV_1905	d__Bacteria; p__Firmicutes; c__Clostridia; o__Clostridiales; f__unclassified_Clostridiales; g__unclassified_Clostridiales; s__unclassified_Clostridiales	0	0	0	0	0	0	0	0	0	0	0	0	0	0	0	0	0	0	0	0	0	0	0	0	0	0	0	0	0	0	0	0	339	0	0	0	0	0	0	0	d__Bacteria; p__Firmicutes; c__Clostridia; o__Clostridiales; f__unclassified_Clostridiales; g__unclassified_Clostridiales; s__unclassified_Clostridiales
ASV_44545	d__Bacteria; p__Bacteroidetes; c__Bacteroidia; o__Bacteroidales; f__S24-7; g__unidentified_S24-7; s__unidentified_S24-7	28	18	8	0	0	37	3	0	22	0	0	0	0	0	0	0	0	0	0	0	43	23	45	112	10	8	192	23	100	0	0	0	0	0	5	0	0	0	0	0	d__Bacteria; p__Bacteroidetes; c__Bacteroidia; o__Bacteroidales; f__S24-7; g__unidentified_S24-7; s__unidentified_S24-7
ASV_34229	d__Bacteria; p__Bacteroidetes; c__Bacteroidia; o__Bacteroidales; f__S24-7; g__unidentified_S24-7; s__unidentified_S24-7	67	0	47	0	0	59	16	17	0	0	0	0	0	0	0	0	0	0	0	0	53	52	29	217	0	0	213	33	92	0	0	0	0	0	0	0	0	0	0	0	d__Bacteria; p__Bacteroidetes; c__Bacteroidia; o__Bacteroidales; f__S24-7; g__unidentified_S24-7; s__unidentified_S24-7
ASV_57154	d__Bacteria; p__Bacteroidetes; c__Bacteroidia; o__Bacteroidales; f__Rikenellaceae; g__unclassified_Rikenellaceae; s__unclassified_Rikenellaceae	0	0	0	0	0	0	0	0	0	0	59	55	87	70	20	64	28	49	70	56	0	0	0	0	0	0	0	0	0	0	41	0	33	32	29	0	4	10	130	59	d__Bacteria; p__Bacteroidetes; c__Bacteroidia; o__Bacteroidales; f__Rikenellaceae; g__unclassified_Rikenellaceae; s__unclassified_Rikenellaceae
ASV_8036	d__Bacteria; p__Firmicutes; c__Clostridia; o__Clostridiales; f__Lachnospiraceae; g__Coprococcus; s__unidentified_Coprococcus	0	0	0	0	0	0	0	0	0	0	0	0	67	0	0	0	0	0	0	29	0	0	0	0	0	0	0	0	0	0	27	0	62	73	58	0	0	73	0	44	d__Bacteria; p__Firmicutes; c__Clostridia; o__Clostridiales; f__Lachnospiraceae; g__Coprococcus; s__unidentified_Coprococcus
ASV_32878	d__Bacteria; p__Bacteroidetes; c__Bacteroidia; o__Bacteroidales; f__S24-7; g__unidentified_S24-7; s__unidentified_S24-7	0	0	0	0	0	0	0	0	0	0	0	0	0	0	0	0	0	38	0	943	0	0	0	0	0	0	0	0	0	0	0	0	337	0	0	0	0	0	0	0	d__Bacteria; p__Bacteroidetes; c__Bacteroidia; o__Bacteroidales; f__S24-7; g__unidentified_S24-7; s__unidentified_S24-7
ASV_48222	d__Bacteria; p__Bacteroidetes; c__Bacteroidia; o__Bacteroidales; f__Prevotellaceae; g__Prevotella; s__unidentified_Prevotella	44	0	84	6	0	0	0	0	0	0	0	0	0	0	0	0	0	0	0	0	61	242	34	11	13	8	73	146	87	9	0	0	0	0	0	0	0	0	0	0	d__Bacteria; p__Bacteroidetes; c__Bacteroidia; o__Bacteroidales; f__Prevotellaceae; g__Prevotella; s__unidentified_Prevotella
ASV_37120	d__Bacteria; p__Firmicutes; c__Clostridia; o__Clostridiales; f__Lachnospiraceae; g__Blautia; s__unidentified_Blautia	0	81	1	0	0	0	138	145	17	0	0	0	0	0	0	0	0	0	0	0	60	0	0	0	40	95	49	112	0	36	0	0	0	0	0	0	0	0	0	0	d__Bacteria; p__Firmicutes; c__Clostridia; o__Clostridiales; f__Lachnospiraceae; g__Blautia; s__unidentified_Blautia
ASV_5583	d__Bacteria; p__Firmicutes; c__Clostridia; o__Clostridiales; f__unidentified_Clostridiales; g__unidentified_Clostridiales; s__unidentified_Clostridiales	0	0	0	0	0	0	0	0	0	0	0	0	0	0	0	0	0	0	0	0	0	0	0	0	106	62	0	12	0	149	0	0	0	0	0	0	0	0	0	0	d__Bacteria; p__Firmicutes; c__Clostridia; o__Clostridiales; f__unidentified_Clostridiales; g__unidentified_Clostridiales; s__unidentified_Clostridiales
ASV_36986	d__Bacteria; p__Bacteroidetes; c__Bacteroidia; o__Bacteroidales; f__[Paraprevotellaceae]; g__YRC22; s__unidentified_YRC22	0	0	0	0	0	0	0	0	0	0	90	23	32	103	45	41	61	174	0	73	0	0	0	0	0	0	0	0	0	0	20	0	37	23	41	0	0	102	31	74	d__Bacteria; p__Bacteroidetes; c__Bacteroidia; o__Bacteroidales; f__[Paraprevotellaceae]; g__YRC22; s__unidentified_YRC22
ASV_21757	d__Bacteria; p__Bacteroidetes; c__Bacteroidia; o__Bacteroidales; f__Bacteroidaceae; g__Bacteroides; s__unidentified_Bacteroides	0	0	0	0	0	0	0	0	0	0	27	56	159	141	9	15	12	95	0	19	0	0	0	0	0	0	0	0	0	0	8	42	49	44	63	28	5	43	45	0	d__Bacteria; p__Bacteroidetes; c__Bacteroidia; o__Bacteroidales; f__Bacteroidaceae; g__Bacteroides; s__unidentified_Bacteroides
ASV_34244	d__Bacteria; p__Firmicutes; c__Clostridia; o__Clostridiales; f__Ruminococcaceae; g__unidentified_Ruminococcaceae; s__unidentified_Ruminococcaceae	0	0	0	0	0	0	0	0	0	0	6	37	0	0	23	0	0	110	76	0	0	0	0	0	0	0	0	0	0	0	0	12	0	0	0	0	0	52	0	259	d__Bacteria; p__Firmicutes; c__Clostridia; o__Clostridiales; f__Ruminococcaceae; g__unidentified_Ruminococcaceae; s__unidentified_Ruminococcaceae
ASV_4299	d__Bacteria; p__Firmicutes; c__Clostridia; o__Clostridiales; f__Lachnospiraceae; g__unclassified_Lachnospiraceae; s__unclassified_Lachnospiraceae	0	0	0	0	0	0	0	0	0	0	0	0	33	20	0	0	0	127	12	85	0	0	0	0	0	0	0	0	0	0	0	0	0	0	51	0	0	270	0	0	d__Bacteria; p__Firmicutes; c__Clostridia; o__Clostridiales; f__Lachnospiraceae; g__unclassified_Lachnospiraceae; s__unclassified_Lachnospiraceae
ASV_14390	d__Bacteria; p__Actinobacteria; c__Actinobacteria; o__Actinomycetales; f__Corynebacteriaceae; g__Corynebacterium; s__unidentified_Corynebacterium	14	32	0	0	0	0	22	0	0	0	0	0	0	0	6	30	19	0	8	0	28	4	22	0	8	0	0	0	18	9	21	39	8	13	21	10	43	0	69	61	d__Bacteria; p__Actinobacteria; c__Actinobacteria; o__Actinomycetales; f__Corynebacteriaceae; g__Corynebacterium; s__unidentified_Corynebacterium
ASV_28808	d__Bacteria; p__Firmicutes; c__Clostridia; o__Clostridiales; f__Ruminococcaceae; g__Oscillospira; s__unidentified_Oscillospira	0	0	0	0	0	0	0	0	0	0	45	0	108	66	0	229	47	184	146	125	0	0	0	0	0	0	0	0	0	0	0	24	22	18	53	0	45	39	0	118	d__Bacteria; p__Firmicutes; c__Clostridia; o__Clostridiales; f__Ruminococcaceae; g__Oscillospira; s__unidentified_Oscillospira
ASV_32451	d__Bacteria; p__Firmicutes; c__Clostridia; o__Clostridiales; f__Ruminococcaceae; g__unclassified_Ruminococcaceae; s__unclassified_Ruminococcaceae	91	161	276	77	79	54	52	5	166	33	0	0	0	0	0	0	0	0	0	0	312	334	45	8	5	129	44	105	14	14	0	0	0	0	0	7	0	0	0	0	d__Bacteria; p__Firmicutes; c__Clostridia; o__Clostridiales; f__Ruminococcaceae; g__unclassified_Ruminococcaceae; s__unclassified_Ruminococcaceae
ASV_16601	d__Bacteria; p__Firmicutes; c__Clostridia; o__Clostridiales; f__Ruminococcaceae; g__unclassified_Ruminococcaceae; s__unclassified_Ruminococcaceae	0	0	0	0	0	0	0	0	0	0	5	0	28	17	7	13	12	20	8	8	0	0	0	0	0	0	0	0	0	0	36	8	21	26	32	11	38	11	8	127	d__Bacteria; p__Firmicutes; c__Clostridia; o__Clostridiales; f__Ruminococcaceae; g__unclassified_Ruminococcaceae; s__unclassified_Ruminococcaceae
ASV_10836	d__Bacteria; p__Firmicutes; c__Bacilli; o__Lactobacillales; f__Lactobacillaceae; g__Lactobacillus; s__unidentified_Lactobacillus	23	0	0	37	45	0	71	131	0	0	0	246	0	0	0	0	0	0	0	0	0	0	91	0	24	6	20	0	2	11	0	151	0	0	0	0	39	0	62	0	d__Bacteria; p__Firmicutes; c__Bacilli; o__Lactobacillales; f__Lactobacillaceae; g__Lactobacillus; s__unidentified_Lactobacillus
ASV_25603	d__Bacteria; p__Firmicutes; c__Clostridia; o__Clostridiales; f__Lachnospiraceae; g__Blautia; s__unidentified_Blautia	4	32	12	0	0	0	109	26	23	0	0	0	0	0	0	0	0	0	0	0	24	7	2	0	6	27	29	203	35	1	0	0	0	0	0	0	0	0	12	0	d__Bacteria; p__Firmicutes; c__Clostridia; o__Clostridiales; f__Lachnospiraceae; g__Blautia; s__unidentified_Blautia
ASV_44388	d__Bacteria; p__Bacteroidetes; c__Bacteroidia; o__Bacteroidales; f__Bacteroidaceae; g__Bacteroides; s__unidentified_Bacteroides	0	0	0	0	0	0	0	0	0	0	31	6	116	92	12	49	16	73	67	40	0	0	0	0	0	0	0	0	0	0	11	6	151	13	33	8	10	16	13	52	d__Bacteria; p__Bacteroidetes; c__Bacteroidia; o__Bacteroidales; f__Bacteroidaceae; g__Bacteroides; s__unidentified_Bacteroides
ASV_12293	d__Bacteria; p__Firmicutes; c__Clostridia; o__Clostridiales; f__Lachnospiraceae; g__unidentified_Lachnospiraceae; s__unidentified_Lachnospiraceae	17	0	0	0	0	0	14	81	19	0	0	0	0	0	0	0	0	0	0	0	14	23	15	0	93	81	0	39	0	99	0	0	0	0	0	0	0	0	0	0	d__Bacteria; p__Firmicutes; c__Clostridia; o__Clostridiales; f__Lachnospiraceae; g__unidentified_Lachnospiraceae; s__unidentified_Lachnospiraceae
ASV_35939	d__Bacteria; p__Firmicutes; c__Erysipelotrichi; o__Erysipelotrichales; f__Erysipelotrichaceae; g__unidentified_Erysipelotrichaceae; s__unidentified_Erysipelotrichaceae	57	31	68	6	3	265	13	11	0	55	0	0	0	0	0	0	0	0	0	0	410	319	0	443	105	0	0	105	0	99	0	0	0	0	0	0	2	0	0	0	d__Bacteria; p__Firmicutes; c__Erysipelotrichi; o__Erysipelotrichales; f__Erysipelotrichaceae; g__unidentified_Erysipelotrichaceae; s__unidentified_Erysipelotrichaceae
ASV_41	d__Bacteria; p__Firmicutes; c__Clostridia; o__Clostridiales; f__unclassified_Clostridiales; g__unclassified_Clostridiales; s__unclassified_Clostridiales	0	0	0	0	0	0	0	0	0	0	0	0	0	0	0	0	0	0	0	0	0	0	0	0	81	88	14	42	0	85	0	0	0	0	0	0	0	0	0	0	d__Bacteria; p__Firmicutes; c__Clostridia; o__Clostridiales; f__unclassified_Clostridiales; g__unclassified_Clostridiales; s__unclassified_Clostridiales
ASV_34374	d__Bacteria; p__Firmicutes; c__Clostridia; o__Clostridiales; f__unidentified_Clostridiales; g__unidentified_Clostridiales; s__unidentified_Clostridiales	13	145	228	91	108	123	22	46	0	0	0	0	0	0	0	0	0	0	0	0	27	40	149	92	59	0	88	13	56	53	0	0	0	0	0	0	0	0	41	0	d__Bacteria; p__Firmicutes; c__Clostridia; o__Clostridiales; f__unidentified_Clostridiales; g__unidentified_Clostridiales; s__unidentified_Clostridiales
ASV_14594	d__Bacteria; p__Firmicutes; c__Clostridia; o__Clostridiales; f__Lachnospiraceae; g__unidentified_Lachnospiraceae; s__unidentified_Lachnospiraceae	16	0	0	0	0	0	0	0	0	0	0	0	0	0	0	0	0	0	0	0	15	0	0	0	141	16	0	9	0	143	0	0	0	0	0	0	0	0	0	0	d__Bacteria; p__Firmicutes; c__Clostridia; o__Clostridiales; f__Lachnospiraceae; g__unidentified_Lachnospiraceae; s__unidentified_Lachnospiraceae
ASV_31626	d__Bacteria; p__Bacteroidetes; c__Bacteroidia; o__Bacteroidales; f__Bacteroidaceae; g__Bacteroides; s__unidentified_Bacteroides	0	0	0	0	0	0	0	0	0	0	18	25	73	14	10	26	8	28	0	17	0	0	0	0	0	0	0	0	0	0	33	2	58	35	67	1	36	13	63	1	d__Bacteria; p__Bacteroidetes; c__Bacteroidia; o__Bacteroidales; f__Bacteroidaceae; g__Bacteroides; s__unidentified_Bacteroides
ASV_35849	d__Bacteria; p__Firmicutes; c__Clostridia; o__Clostridiales; f__Ruminococcaceae; g__unidentified_Ruminococcaceae; s__unidentified_Ruminococcaceae	476	44	82	11	13	138	98	0	0	0	0	0	0	0	0	0	0	0	0	0	1018	1056	204	1338	66	19	99	30	0	30	0	0	0	0	0	64	0	0	0	0	d__Bacteria; p__Firmicutes; c__Clostridia; o__Clostridiales; f__Ruminococcaceae; g__unidentified_Ruminococcaceae; s__unidentified_Ruminococcaceae
ASV_58461	d__Bacteria; p__Bacteroidetes; c__Bacteroidia; o__Bacteroidales; f__S24-7; g__unidentified_S24-7; s__unidentified_S24-7	81	100	55	93	76	23	60	159	4	29	0	0	0	0	0	0	0	0	0	0	174	237	56	81	0	9	252	24	23	0	0	0	0	0	0	0	0	0	0	0	d__Bacteria; p__Bacteroidetes; c__Bacteroidia; o__Bacteroidales; f__S24-7; g__unidentified_S24-7; s__unidentified_S24-7
ASV_45598	d__Bacteria; p__Firmicutes; c__Clostridia; o__Clostridiales; f__Ruminococcaceae; g__Subdoligranulum; s__Subdoligranulum_variabile	0	14	82	0	0	0	18	0	22	20	51	18	74	41	0	57	21	46	89	37	35	80	8	32	6	62	0	25	0	6	5	23	9	6	18	14	61	6	12	54	d__Bacteria; p__Firmicutes; c__Clostridia; o__Clostridiales; f__Ruminococcaceae; g__Subdoligranulum; s__Subdoligranulum_variabile
ASV_47615	d__Bacteria; p__Actinobacteria; c__Coriobacteriia; o__Coriobacteriales; f__Coriobacteriaceae; g__Adlercreutzia; s__unidentified_Adlercreutzia	0	0	0	0	0	0	0	0	0	0	7	0	0	4	17	0	7	0	46	0	0	0	0	0	0	0	0	0	0	0	32	119	0	0	8	3	25	4	0	116	d__Bacteria; p__Actinobacteria; c__Coriobacteriia; o__Coriobacteriales; f__Coriobacteriaceae; g__Adlercreutzia; s__unidentified_Adlercreutzia
ASV_27931	d__Bacteria; p__Firmicutes; c__Clostridia; o__Clostridiales; f__Peptostreptococcaceae; g__unidentified_Peptostreptococcaceae; s__unidentified_Peptostreptococcaceae	0	0	0	214	175	0	41	0	82	0	71	47	143	0	0	0	34	71	65	16	19	0	0	0	0	53	29	0	0	27	0	0	0	0	26	0	144	26	0	0	d__Bacteria; p__Firmicutes; c__Clostridia; o__Clostridiales; f__Peptostreptococcaceae; g__unidentified_Peptostreptococcaceae; s__unidentified_Peptostreptococcaceae
ASV_36676	d__Bacteria; p__Bacteroidetes; c__Bacteroidia; o__Bacteroidales; f__S24-7; g__unidentified_S24-7; s__unidentified_S24-7	45	122	87	27	73	47	19	29	35	176	0	0	0	0	0	0	0	0	0	0	93	150	28	19	62	34	85	37	47	37	0	0	0	0	0	0	0	0	0	0	d__Bacteria; p__Bacteroidetes; c__Bacteroidia; o__Bacteroidales; f__S24-7; g__unidentified_S24-7; s__unidentified_S24-7
ASV_27811	d__Bacteria; p__Bacteroidetes; c__Bacteroidia; o__Bacteroidales; f__[Paraprevotellaceae]; g__[Prevotella]; s__unidentified_[Prevotella]	0	0	27	0	3	0	0	25	2	0	0	0	0	0	0	0	0	0	0	0	0	0	117	0	0	11	133	0	158	0	0	0	0	0	0	0	0	0	0	0	d__Bacteria; p__Bacteroidetes; c__Bacteroidia; o__Bacteroidales; f__[Paraprevotellaceae]; g__[Prevotella]; s__unidentified_[Prevotella]
ASV_25626	d__Bacteria; p__Firmicutes; c__Clostridia; o__Clostridiales; f__unclassified_Clostridiales; g__unclassified_Clostridiales; s__unclassified_Clostridiales	0	114	127	132	99	0	289	28	195	27	0	182	0	0	0	0	0	0	0	0	47	129	84	0	80	79	94	48	0	0	0	0	0	0	0	0	0	0	0	0	d__Bacteria; p__Firmicutes; c__Clostridia; o__Clostridiales; f__unclassified_Clostridiales; g__unclassified_Clostridiales; s__unclassified_Clostridiales
ASV_45637	d__Bacteria; p__Firmicutes; c__Clostridia; o__Clostridiales; f__Lachnospiraceae; g__unclassified_Lachnospiraceae; s__unclassified_Lachnospiraceae	61	73	0	29	0	0	72	100	139	49	0	0	0	0	0	0	0	0	0	0	45	56	103	50	45	67	0	51	61	32	0	0	0	0	0	0	0	0	43	0	d__Bacteria; p__Firmicutes; c__Clostridia; o__Clostridiales; f__Lachnospiraceae; g__unclassified_Lachnospiraceae; s__unclassified_Lachnospiraceae
ASV_12682	d__Bacteria; p__Bacteroidetes; c__Bacteroidia; o__Bacteroidales; f__S24-7; g__unidentified_S24-7; s__unidentified_S24-7	92	101	65	29	40	243	7	28	29	13	0	0	0	0	0	0	0	0	0	0	59	68	77	72	28	67	45	63	60	34	0	0	0	0	0	0	0	0	0	0	d__Bacteria; p__Bacteroidetes; c__Bacteroidia; o__Bacteroidales; f__S24-7; g__unidentified_S24-7; s__unidentified_S24-7
ASV_13057	d__Bacteria; p__Firmicutes; c__Clostridia; o__Clostridiales; f__unidentified_Clostridiales; g__unidentified_Clostridiales; s__unidentified_Clostridiales	0	0	36	0	0	0	0	0	0	0	0	0	0	0	8	0	7	0	0	0	0	72	0	0	0	46	0	87	115	0	0	0	0	0	0	0	0	13	0	36	d__Bacteria; p__Firmicutes; c__Clostridia; o__Clostridiales; f__unidentified_Clostridiales; g__unidentified_Clostridiales; s__unidentified_Clostridiales
ASV_40495	d__Bacteria; p__Bacteroidetes; c__Bacteroidia; o__Bacteroidales; f__Bacteroidaceae; g__Bacteroides; s__unidentified_Bacteroides	82	10	243	75	38	5	79	188	98	32	0	0	0	0	0	0	0	0	0	0	56	166	85	3	28	47	53	76	32	57	0	0	0	0	0	0	0	0	0	0	d__Bacteria; p__Bacteroidetes; c__Bacteroidia; o__Bacteroidales; f__Bacteroidaceae; g__Bacteroides; s__unidentified_Bacteroides
ASV_2342	d__Bacteria; p__Firmicutes; c__Clostridia; o__Clostridiales; f__Lachnospiraceae; g__unidentified_Lachnospiraceae; s__unidentified_Lachnospiraceae	77	58	103	0	0	0	13	0	68	20	0	0	0	0	0	0	0	0	0	0	112	50	14	0	30	168	0	68	0	27	0	0	0	0	0	0	0	0	0	0	d__Bacteria; p__Firmicutes; c__Clostridia; o__Clostridiales; f__Lachnospiraceae; g__unidentified_Lachnospiraceae; s__unidentified_Lachnospiraceae
ASV_12066	d__Bacteria; p__Firmicutes; c__Clostridia; o__Clostridiales; f__Lachnospiraceae; g__Blautia; s__unidentified_Blautia	22	115	92	0	0	0	49	6	97	1	5	150	0	0	4	0	14	0	0	0	124	64	0	0	0	160	12	12	0	0	0	0	0	0	0	0	9	9	90	0	d__Bacteria; p__Firmicutes; c__Clostridia; o__Clostridiales; f__Lachnospiraceae; g__Blautia; s__unidentified_Blautia
ASV_40996	d__Bacteria; p__Bacteroidetes; c__Bacteroidia; o__Bacteroidales; f__Prevotellaceae; g__Prevotella; s__unidentified_Prevotella	20	2	19	6	4	0	6	10	0	18	0	0	0	0	0	0	0	0	0	0	31	196	32	0	52	0	14	53	23	148	0	0	0	0	0	0	0	0	0	0	d__Bacteria; p__Bacteroidetes; c__Bacteroidia; o__Bacteroidales; f__Prevotellaceae; g__Prevotella; s__unidentified_Prevotella
ASV_54085	d__Bacteria; p__Firmicutes; c__Clostridia; o__Clostridiales; f__Peptococcaceae; g__rc4-4; s__unidentified_rc4-4	8	0	0	15	45	15	0	2	0	41	0	0	0	8	0	2	0	0	0	0	12	0	0	33	14	20	0	0	59	13	0	0	0	42	16	14	0	51	32	27	d__Bacteria; p__Firmicutes; c__Clostridia; o__Clostridiales; f__Peptococcaceae; g__rc4-4; s__unidentified_rc4-4
ASV_38913	d__Bacteria; p__Bacteroidetes; c__Bacteroidia; o__Bacteroidales; f__Prevotellaceae; g__Prevotella; s__unidentified_Prevotella	35	32	7	0	0	0	28	21	0	0	0	0	0	0	0	0	0	0	0	0	32	125	42	3	83	7	38	24	32	102	0	0	0	0	0	0	0	0	0	0	d__Bacteria; p__Bacteroidetes; c__Bacteroidia; o__Bacteroidales; f__Prevotellaceae; g__Prevotella; s__unidentified_Prevotella
ASV_44510	d__Bacteria; p__Firmicutes; c__Bacilli; o__Turicibacterales; f__Turicibacteraceae; g__Turicibacter; s__unidentified_Turicibacter	30	0	0	40	7	0	37	0	0	0	95	99	17	75	19	145	149	105	135	106	0	0	27	0	0	29	0	0	0	0	39	33	31	0	0	54	21	20	17	36	d__Bacteria; p__Firmicutes; c__Bacilli; o__Turicibacterales; f__Turicibacteraceae; g__Turicibacter; s__unidentified_Turicibacter
ASV_30267	d__Bacteria; p__Firmicutes; c__Clostridia; o__Clostridiales; f__unidentified_Clostridiales; g__unidentified_Clostridiales; s__unidentified_Clostridiales	0	0	0	0	0	0	0	0	0	0	0	0	0	0	0	0	0	0	0	0	0	0	0	0	0	0	0	0	0	0	0	0	0	0	0	0	0	0	280	0	d__Bacteria; p__Firmicutes; c__Clostridia; o__Clostridiales; f__unidentified_Clostridiales; g__unidentified_Clostridiales; s__unidentified_Clostridiales
ASV_15131	d__Bacteria; p__Firmicutes; c__Clostridia; o__Clostridiales; f__Veillonellaceae; g__Phascolarctobacterium; s__unidentified_Phascolarctobacterium	0	29	0	0	0	0	37	55	30	0	0	0	0	0	0	0	0	0	0	0	37	63	147	0	70	45	0	93	0	70	0	0	0	0	0	0	0	0	0	0	d__Bacteria; p__Firmicutes; c__Clostridia; o__Clostridiales; f__Veillonellaceae; g__Phascolarctobacterium; s__unidentified_Phascolarctobacterium
ASV_6093	d__Bacteria; p__Firmicutes; c__Bacilli; o__Lactobacillales; f__Lactobacillaceae; g__Lactobacillus; s__unidentified_Lactobacillus	0	0	0	1	17	0	19	0	0	0	33	13	25	50	114	6	30	25	34	61	0	0	10	0	0	4	5	0	6	0	14	70	24	22	15	78	14	6	2	18	d__Bacteria; p__Firmicutes; c__Bacilli; o__Lactobacillales; f__Lactobacillaceae; g__Lactobacillus; s__unidentified_Lactobacillus
ASV_30009	d__Bacteria; p__Firmicutes; c__Clostridia; o__Clostridiales; f__unidentified_Clostridiales; g__unidentified_Clostridiales; s__unidentified_Clostridiales	0	21	67	30	21	47	0	111	38	0	0	0	0	0	0	0	0	0	0	0	10	19	62	88	46	42	10	41	96	29	0	0	0	0	0	11	0	0	0	0	d__Bacteria; p__Firmicutes; c__Clostridia; o__Clostridiales; f__unidentified_Clostridiales; g__unidentified_Clostridiales; s__unidentified_Clostridiales
ASV_8810	d__Bacteria; p__Firmicutes; c__Bacilli; o__Turicibacterales; f__Turicibacteraceae; g__Turicibacter; s__unidentified_Turicibacter	154	144	132	38	0	10	23	0	98	0	0	60	0	0	0	0	0	0	0	0	206	123	14	0	0	139	70	32	0	2	0	0	0	0	0	0	0	0	32	0	d__Bacteria; p__Firmicutes; c__Bacilli; o__Turicibacterales; f__Turicibacteraceae; g__Turicibacter; s__unidentified_Turicibacter
ASV_27671	d__Bacteria; p__Bacteroidetes; c__Bacteroidia; o__Bacteroidales; f__Porphyromonadaceae; g__Parabacteroides; s__unidentified_Parabacteroides	0	0	0	0	0	0	0	0	0	0	13	0	0	22	0	63	0	0	23	12	0	0	0	0	0	0	0	0	0	0	19	40	10	85	0	0	18	29	30	43	d__Bacteria; p__Bacteroidetes; c__Bacteroidia; o__Bacteroidales; f__Porphyromonadaceae; g__Parabacteroides; s__unidentified_Parabacteroides
ASV_14695	d__Bacteria; p__Firmicutes; c__Clostridia; o__Clostridiales; f__Ruminococcaceae; g__unidentified_Ruminococcaceae; s__unidentified_Ruminococcaceae	0	0	0	0	0	0	0	0	0	0	0	0	30	15	0	25	0	36	4	33	0	0	0	0	0	0	0	0	0	0	0	7	0	24	0	127	11	21	74	10	d__Bacteria; p__Firmicutes; c__Clostridia; o__Clostridiales; f__Ruminococcaceae; g__unidentified_Ruminococcaceae; s__unidentified_Ruminococcaceae
ASV_54693	d__Bacteria; p__Firmicutes; c__Clostridia; o__Clostridiales; f__Lachnospiraceae; g__Blautia; s__unidentified_Blautia	2	174	31	0	0	332	14	13	62	34	0	0	0	0	0	0	0	0	0	0	27	37	75	233	91	55	0	23	27	77	0	0	0	0	0	0	0	0	0	0	d__Bacteria; p__Firmicutes; c__Clostridia; o__Clostridiales; f__Lachnospiraceae; g__Blautia; s__unidentified_Blautia
ASV_21756	d__Bacteria; p__Firmicutes; c__Clostridia; o__Clostridiales; f__Lachnospiraceae; g__Dorea; s__unidentified_Dorea	119	8	76	0	0	44	14	0	78	134	0	0	0	0	0	0	0	0	0	0	195	151	0	28	56	45	0	102	0	70	0	0	0	0	0	0	0	0	0	0	d__Bacteria; p__Firmicutes; c__Clostridia; o__Clostridiales; f__Lachnospiraceae; g__Dorea; s__unidentified_Dorea
ASV_20485	d__Bacteria; p__Bacteroidetes; c__Bacteroidia; o__Bacteroidales; f__S24-7; g__unidentified_S24-7; s__unidentified_S24-7	137	55	84	7	0	0	23	67	24	39	0	0	0	0	0	0	0	0	0	0	123	154	84	0	78	11	0	40	86	57	0	0	0	0	0	0	0	0	0	0	d__Bacteria; p__Bacteroidetes; c__Bacteroidia; o__Bacteroidales; f__S24-7; g__unidentified_S24-7; s__unidentified_S24-7
ASV_41476	d__Bacteria; p__Firmicutes; c__Bacilli; o__Lactobacillales; f__Lactobacillaceae; g__Lactobacillus; s__unclassified_Lactobacillus	0	0	0	0	0	0	0	0	0	0	120	0	0	52	0	118	141	0	0	0	0	0	0	0	0	0	0	0	0	0	29	120	47	0	0	0	42	33	0	0	d__Bacteria; p__Firmicutes; c__Bacilli; o__Lactobacillales; f__Lactobacillaceae; g__Lactobacillus; s__unclassified_Lactobacillus
ASV_46640	d__Bacteria; p__Bacteroidetes; c__Bacteroidia; o__Bacteroidales; f__Porphyromonadaceae; g__Parabacteroides; s__unidentified_Parabacteroides	0	0	0	0	0	0	0	0	0	0	18	7	105	63	0	12	0	77	3	21	0	0	0	0	0	0	0	0	0	0	9	16	38	15	70	18	29	14	58	2	d__Bacteria; p__Bacteroidetes; c__Bacteroidia; o__Bacteroidales; f__Porphyromonadaceae; g__Parabacteroides; s__unidentified_Parabacteroides
ASV_1994	d__Bacteria; p__Bacteroidetes; c__Bacteroidia; o__Bacteroidales; f__Prevotellaceae; g__Prevotella; s__Prevotella_copri	14	9	53	4	0	0	14	4	16	40	0	0	0	0	0	0	0	0	0	0	5	36	0	0	1	0	0	247	20	0	0	0	0	0	0	0	0	0	0	0	d__Bacteria; p__Bacteroidetes; c__Bacteroidia; o__Bacteroidales; f__Prevotellaceae; g__Prevotella; s__Prevotella_copri
ASV_28031	d__Bacteria; p__Firmicutes; c__Clostridia; o__Clostridiales; f__Ruminococcaceae; g__Oscillospira; s__unidentified_Oscillospira	0	0	0	0	0	0	0	16	0	0	0	31	12	0	0	54	6	218	49	52	0	0	0	0	0	0	0	0	7	0	0	5	15	9	23	0	10	51	0	146	d__Bacteria; p__Firmicutes; c__Clostridia; o__Clostridiales; f__Ruminococcaceae; g__Oscillospira; s__unidentified_Oscillospira
ASV_1043	d__Bacteria; p__Firmicutes; c__Clostridia; o__Clostridiales; f__unclassified_Clostridiales; g__unclassified_Clostridiales; s__unclassified_Clostridiales	0	0	0	0	0	0	0	0	0	0	0	0	0	0	0	0	0	0	0	0	0	0	0	0	0	0	0	0	0	0	82	0	17	24	39	0	0	22	11	70	d__Bacteria; p__Firmicutes; c__Clostridia; o__Clostridiales; f__unclassified_Clostridiales; g__unclassified_Clostridiales; s__unclassified_Clostridiales
ASV_2559	d__Bacteria; p__Firmicutes; c__Clostridia; o__Clostridiales; f__Lachnospiraceae; g__Blautia; s__Blautia_producta	76	37	0	0	0	0	0	278	88	0	0	0	0	0	0	0	0	0	0	0	114	48	110	117	37	29	0	17	58	52	0	0	0	0	0	0	0	0	71	0	d__Bacteria; p__Firmicutes; c__Clostridia; o__Clostridiales; f__Lachnospiraceae; g__Blautia; s__Blautia_producta
ASV_33894	d__Bacteria; p__Firmicutes; c__Clostridia; o__Clostridiales; f__unidentified_Clostridiales; g__unidentified_Clostridiales; s__unidentified_Clostridiales	0	20	1	0	0	0	72	0	0	0	96	0	179	0	0	0	0	56	0	0	0	7	12	2	54	24	3	0	14	62	8	30	0	1	7	0	0	61	0	0	d__Bacteria; p__Firmicutes; c__Clostridia; o__Clostridiales; f__unidentified_Clostridiales; g__unidentified_Clostridiales; s__unidentified_Clostridiales
ASV_6810	d__Bacteria; p__Bacteroidetes; c__Bacteroidia; o__Bacteroidales; f__S24-7; g__unidentified_S24-7; s__unidentified_S24-7	255	0	218	40	146	0	0	177	0	0	0	0	0	0	0	0	0	0	0	0	258	360	0	0	119	0	0	80	0	65	0	0	0	0	0	0	0	0	0	0	d__Bacteria; p__Bacteroidetes; c__Bacteroidia; o__Bacteroidales; f__S24-7; g__unidentified_S24-7; s__unidentified_S24-7
ASV_42381	d__Bacteria; p__Bacteroidetes; c__Bacteroidia; o__Bacteroidales; f__S24-7; g__unidentified_S24-7; s__unidentified_S24-7	27	351	89	208	226	0	0	0	39	94	0	0	0	0	0	0	0	0	0	0	26	60	31	7	11	40	149	27	28	7	0	0	0	0	0	0	0	0	1	0	d__Bacteria; p__Bacteroidetes; c__Bacteroidia; o__Bacteroidales; f__S24-7; g__unidentified_S24-7; s__unidentified_S24-7
ASV_32289	d__Bacteria; p__Bacteroidetes; c__Bacteroidia; o__Bacteroidales; f__Bacteroidaceae; g__Bacteroides; s__unidentified_Bacteroides	0	0	0	0	0	0	0	0	0	0	27	11	40	42	4	31	11	27	64	65	0	0	0	0	0	0	0	0	0	0	25	3	57	21	56	7	24	34	14	22	d__Bacteria; p__Bacteroidetes; c__Bacteroidia; o__Bacteroidales; f__Bacteroidaceae; g__Bacteroides; s__unidentified_Bacteroides
ASV_35293	d__Bacteria; p__Firmicutes; c__Clostridia; o__Clostridiales; f__Ruminococcaceae; g__Oscillospira; s__unidentified_Oscillospira	0	0	0	0	0	0	0	0	0	0	27	0	57	21	8	217	8	154	61	45	0	0	0	0	0	0	0	0	0	0	0	0	27	22	63	19	6	41	7	77	d__Bacteria; p__Firmicutes; c__Clostridia; o__Clostridiales; f__Ruminococcaceae; g__Oscillospira; s__unidentified_Oscillospira
ASV_45454	d__Bacteria; p__Firmicutes; c__Clostridia; o__Clostridiales; f__Lachnospiraceae; g__unidentified_Lachnospiraceae; s__unidentified_Lachnospiraceae	0	0	0	0	0	0	61	182	13	0	0	0	0	0	0	0	0	0	0	0	23	0	0	0	126	18	0	15	0	102	0	0	0	0	0	0	0	0	0	0	d__Bacteria; p__Firmicutes; c__Clostridia; o__Clostridiales; f__Lachnospiraceae; g__unidentified_Lachnospiraceae; s__unidentified_Lachnospiraceae
ASV_38025	d__Bacteria; p__Actinobacteria; c__Coriobacteriia; o__Coriobacteriales; f__Coriobacteriaceae; g__Adlercreutzia; s__unidentified_Adlercreutzia	0	0	0	0	0	0	0	0	0	0	0	0	0	0	7	27	16	42	21	0	0	0	0	0	0	0	0	0	0	0	49	9	93	4	0	38	0	8	25	34	d__Bacteria; p__Actinobacteria; c__Coriobacteriia; o__Coriobacteriales; f__Coriobacteriaceae; g__Adlercreutzia; s__unidentified_Adlercreutzia
ASV_49888	d__Bacteria; p__Firmicutes; c__Bacilli; o__Lactobacillales; f__Lactobacillaceae; g__Lactobacillus; s__unidentified_Lactobacillus	0	0	0	0	1	0	0	0	0	0	117	0	1	25	0	49	30	32	24	22	0	0	0	0	0	0	0	0	0	0	20	120	35	0	0	55	24	0	0	4	d__Bacteria; p__Firmicutes; c__Bacilli; o__Lactobacillales; f__Lactobacillaceae; g__Lactobacillus; s__unidentified_Lactobacillus
ASV_5206	d__Bacteria; p__Firmicutes; c__Clostridia; o__Clostridiales; f__[Mogibacteriaceae]; g__unidentified_[Mogibacteriaceae]; s__unidentified_[Mogibacteriaceae]	0	0	0	8	0	18	0	11	9	22	0	0	0	0	0	0	0	0	34	0	0	0	17	48	35	0	0	15	28	21	0	29	9	10	23	0	7	34	24	22	d__Bacteria; p__Firmicutes; c__Clostridia; o__Clostridiales; f__[Mogibacteriaceae]; g__unidentified_[Mogibacteriaceae]; s__unidentified_[Mogibacteriaceae]
ASV_39839	d__Bacteria; p__Actinobacteria; c__Actinobacteria; o__Actinomycetales; f__Corynebacteriaceae; g__Corynebacterium; s__Corynebacterium_stationis	0	0	0	22	7	0	0	0	0	19	41	0	0	7	33	69	18	0	40	0	17	0	0	0	9	0	7	17	0	7	0	19	0	18	16	0	51	0	66	47	d__Bacteria; p__Actinobacteria; c__Actinobacteria; o__Actinomycetales; f__Corynebacteriaceae; g__Corynebacterium; s__Corynebacterium_stationis
ASV_35436	d__Bacteria; p__Firmicutes; c__Bacilli; o__Lactobacillales; f__Lactobacillaceae; g__Lactobacillus; s__unidentified_Lactobacillus	0	0	0	0	0	0	74	7	103	27	0	0	0	0	0	0	0	0	0	0	0	0	62	0	0	41	0	101	115	0	0	0	0	0	0	0	0	0	0	0	d__Bacteria; p__Firmicutes; c__Bacilli; o__Lactobacillales; f__Lactobacillaceae; g__Lactobacillus; s__unidentified_Lactobacillus
ASV_60625	d__Bacteria; p__Firmicutes; c__Clostridia; o__Clostridiales; f__Lachnospiraceae; g__unidentified_Lachnospiraceae; s__unidentified_Lachnospiraceae	0	0	0	0	7	0	0	13	0	0	0	0	46	0	0	0	0	0	0	0	0	0	23	0	0	0	0	0	157	0	0	0	9	0	20	0	0	71	0	0	d__Bacteria; p__Firmicutes; c__Clostridia; o__Clostridiales; f__Lachnospiraceae; g__unidentified_Lachnospiraceae; s__unidentified_Lachnospiraceae
ASV_17125	d__Bacteria; p__Firmicutes; c__Clostridia; o__Clostridiales; f__unclassified_Clostridiales; g__unclassified_Clostridiales; s__unclassified_Clostridiales	0	0	0	0	0	0	12	0	0	0	0	0	0	0	0	0	0	0	0	0	0	0	0	0	93	0	0	34	0	129	0	0	0	0	0	0	0	0	0	0	d__Bacteria; p__Firmicutes; c__Clostridia; o__Clostridiales; f__unclassified_Clostridiales; g__unclassified_Clostridiales; s__unclassified_Clostridiales
ASV_37652	d__Bacteria; p__Firmicutes; c__Clostridia; o__Clostridiales; f__unclassified_Clostridiales; g__unclassified_Clostridiales; s__unclassified_Clostridiales	0	0	0	0	0	0	0	0	0	0	0	0	0	0	0	0	0	0	0	26	0	0	0	0	0	0	0	0	0	0	0	0	241	0	0	15	0	0	0	0	d__Bacteria; p__Firmicutes; c__Clostridia; o__Clostridiales; f__unclassified_Clostridiales; g__unclassified_Clostridiales; s__unclassified_Clostridiales
ASV_53516	d__Bacteria; p__Firmicutes; c__Clostridia; o__Clostridiales; f__unidentified_Clostridiales; g__unidentified_Clostridiales; s__unidentified_Clostridiales	0	0	0	0	0	6	0	0	0	0	0	0	0	0	0	0	0	0	0	0	0	0	0	8	0	0	22	0	0	0	0	0	0	0	0	0	0	0	0	233	d__Bacteria; p__Firmicutes; c__Clostridia; o__Clostridiales; f__unidentified_Clostridiales; g__unidentified_Clostridiales; s__unidentified_Clostridiales
ASV_52704	d__Bacteria; p__Firmicutes; c__Clostridia; o__Clostridiales; f__Lachnospiraceae; g__unidentified_Lachnospiraceae; s__unidentified_Lachnospiraceae	0	0	0	287	242	0	0	7	0	0	0	0	0	0	0	0	0	0	0	0	0	0	0	0	0	0	0	0	251	0	0	0	0	0	0	0	0	0	4	0	d__Bacteria; p__Firmicutes; c__Clostridia; o__Clostridiales; f__Lachnospiraceae; g__unidentified_Lachnospiraceae; s__unidentified_Lachnospiraceae
ASV_19010	d__Bacteria; p__Bacteroidetes; c__Bacteroidia; o__Bacteroidales; f__Bacteroidaceae; g__Bacteroides; s__unidentified_Bacteroides	0	0	0	0	0	0	0	0	0	0	36	5	62	12	12	35	19	23	0	30	0	0	0	0	0	0	0	0	0	0	68	3	44	3	39	0	46	1	49	0	d__Bacteria; p__Bacteroidetes; c__Bacteroidia; o__Bacteroidales; f__Bacteroidaceae; g__Bacteroides; s__unidentified_Bacteroides
ASV_45300	d__Bacteria; p__Firmicutes; c__Clostridia; o__Clostridiales; f__unidentified_Clostridiales; g__unidentified_Clostridiales; s__unidentified_Clostridiales	0	0	0	0	0	0	0	0	0	0	0	0	45	0	35	27	0	0	71	6	0	0	0	0	0	0	0	0	0	0	106	0	4	29	30	0	8	34	0	42	d__Bacteria; p__Firmicutes; c__Clostridia; o__Clostridiales; f__unidentified_Clostridiales; g__unidentified_Clostridiales; s__unidentified_Clostridiales
ASV_39085	d__Bacteria; p__Firmicutes; c__Clostridia; o__Clostridiales; f__[Mogibacteriaceae]; g__unidentified_[Mogibacteriaceae]; s__unidentified_[Mogibacteriaceae]	129	68	269	0	0	197	38	11	91	108	0	0	0	0	0	0	0	0	0	0	293	385	13	115	76	68	0	50	0	58	0	0	0	0	0	0	0	0	0	0	d__Bacteria; p__Firmicutes; c__Clostridia; o__Clostridiales; f__[Mogibacteriaceae]; g__unidentified_[Mogibacteriaceae]; s__unidentified_[Mogibacteriaceae]
ASV_33477	d__Bacteria; p__Firmicutes; c__Clostridia; o__Clostridiales; f__Lachnospiraceae; g__unidentified_Lachnospiraceae; s__unidentified_Lachnospiraceae	45	0	66	0	0	0	34	0	31	34	0	0	0	0	0	0	0	0	0	0	65	98	18	0	47	40	0	28	29	58	0	0	0	0	0	0	32	0	17	0	d__Bacteria; p__Firmicutes; c__Clostridia; o__Clostridiales; f__Lachnospiraceae; g__unidentified_Lachnospiraceae; s__unidentified_Lachnospiraceae
ASV_28167	d__Bacteria; p__Firmicutes; c__Bacilli; o__Lactobacillales; f__Lactobacillaceae; g__Lactobacillus; s__unidentified_Lactobacillus	0	0	0	0	0	0	27	0	0	0	93	0	16	34	0	142	174	0	0	0	0	0	21	0	0	0	0	0	0	0	0	132	34	0	0	23	37	25	0	0	d__Bacteria; p__Firmicutes; c__Bacilli; o__Lactobacillales; f__Lactobacillaceae; g__Lactobacillus; s__unidentified_Lactobacillus
ASV_34324	d__Bacteria; p__Firmicutes; c__Clostridia; o__Clostridiales; f__[Mogibacteriaceae]; g__unidentified_[Mogibacteriaceae]; s__unidentified_[Mogibacteriaceae]	31	0	21	34	9	76	17	8	112	0	0	0	0	0	0	14	0	0	0	0	76	48	30	79	0	39	11	0	0	7	0	53	0	0	0	28	0	0	103	9	d__Bacteria; p__Firmicutes; c__Clostridia; o__Clostridiales; f__[Mogibacteriaceae]; g__unidentified_[Mogibacteriaceae]; s__unidentified_[Mogibacteriaceae]
ASV_28447	d__Bacteria; p__Firmicutes; c__Clostridia; o__Clostridiales; f__Ruminococcaceae; g__unidentified_Ruminococcaceae; s__unidentified_Ruminococcaceae	28	22	49	14	4	0	0	23	5	60	0	0	0	0	0	0	0	0	0	0	20	63	79	265	23	51	50	21	79	25	0	0	0	0	0	0	0	0	0	0	d__Bacteria; p__Firmicutes; c__Clostridia; o__Clostridiales; f__Ruminococcaceae; g__unidentified_Ruminococcaceae; s__unidentified_Ruminococcaceae
ASV_26769	d__Bacteria; p__Firmicutes; c__Clostridia; o__Clostridiales; f__Lachnospiraceae; g__unclassified_Lachnospiraceae; s__unclassified_Lachnospiraceae	0	0	0	0	0	0	0	0	0	0	0	0	0	0	0	0	0	0	0	0	0	0	0	0	0	119	11	119	0	0	0	0	0	0	0	0	0	0	0	0	d__Bacteria; p__Firmicutes; c__Clostridia; o__Clostridiales; f__Lachnospiraceae; g__unclassified_Lachnospiraceae; s__unclassified_Lachnospiraceae
ASV_41224	d__Bacteria; p__Actinobacteria; c__Coriobacteriia; o__Coriobacteriales; f__Coriobacteriaceae; g__unidentified_Coriobacteriaceae; s__unidentified_Coriobacteriaceae	0	0	0	0	0	0	0	0	0	0	0	0	0	0	0	0	0	0	0	0	0	0	0	0	0	0	0	0	0	0	0	0	0	0	0	0	0	0	249	0	d__Bacteria; p__Actinobacteria; c__Coriobacteriia; o__Coriobacteriales; f__Coriobacteriaceae; g__unidentified_Coriobacteriaceae; s__unidentified_Coriobacteriaceae
ASV_45540	d__Bacteria; p__Firmicutes; c__Clostridia; o__Clostridiales; f__unidentified_Clostridiales; g__unidentified_Clostridiales; s__unidentified_Clostridiales	0	90	0	0	0	0	0	31	0	0	0	0	0	0	0	0	0	0	0	0	0	0	12	0	118	0	0	42	4	83	0	0	0	0	0	0	0	0	0	0	d__Bacteria; p__Firmicutes; c__Clostridia; o__Clostridiales; f__unidentified_Clostridiales; g__unidentified_Clostridiales; s__unidentified_Clostridiales
ASV_13983	d__Bacteria; p__Firmicutes; c__Clostridia; o__Clostridiales; f__Lachnospiraceae; g__[Ruminococcus]; s__[Ruminococcus]_gnavus	0	0	0	0	0	0	0	0	0	0	22	0	0	0	0	0	0	6	18	0	0	0	0	0	0	0	0	0	0	0	18	10	21	32	27	0	21	0	0	118	d__Bacteria; p__Firmicutes; c__Clostridia; o__Clostridiales; f__Lachnospiraceae; g__[Ruminococcus]; s__[Ruminococcus]_gnavus
ASV_31055	d__Bacteria; p__Firmicutes; c__Clostridia; o__Clostridiales; f__Ruminococcaceae; g__Oscillospira; s__unidentified_Oscillospira	45	21	11	36	86	60	8	108	37	17	0	0	0	0	0	0	0	0	0	0	100	97	183	91	36	29	18	36	81	46	0	0	0	0	0	0	0	0	0	0	d__Bacteria; p__Firmicutes; c__Clostridia; o__Clostridiales; f__Ruminococcaceae; g__Oscillospira; s__unidentified_Oscillospira
ASV_50232	d__Bacteria; p__Bacteroidetes; c__Bacteroidia; o__Bacteroidales; f__Bacteroidaceae; g__Bacteroides; s__unidentified_Bacteroides	0	0	0	0	0	0	0	0	0	0	44	7	45	18	0	14	0	33	48	45	0	0	0	0	0	0	0	0	0	0	48	0	36	0	76	0	34	19	18	15	d__Bacteria; p__Bacteroidetes; c__Bacteroidia; o__Bacteroidales; f__Bacteroidaceae; g__Bacteroides; s__unidentified_Bacteroides
ASV_8699	d__Bacteria; p__Firmicutes; c__Clostridia; o__Clostridiales; f__Lachnospiraceae; g__unidentified_Lachnospiraceae; s__unidentified_Lachnospiraceae	10	0	9	0	0	0	0	0	0	7	0	0	0	0	0	0	0	0	0	0	50	13	2	0	110	27	0	22	0	85	0	0	0	0	0	0	0	0	0	0	d__Bacteria; p__Firmicutes; c__Clostridia; o__Clostridiales; f__Lachnospiraceae; g__unidentified_Lachnospiraceae; s__unidentified_Lachnospiraceae
ASV_25063	d__Bacteria; p__Firmicutes; c__Clostridia; o__Clostridiales; f__Lachnospiraceae; g__unidentified_Lachnospiraceae; s__unidentified_Lachnospiraceae	0	0	0	0	0	0	0	0	0	0	0	0	0	0	0	0	0	0	0	0	0	0	0	0	2	58	0	178	0	6	0	0	0	0	0	0	0	0	0	0	d__Bacteria; p__Firmicutes; c__Clostridia; o__Clostridiales; f__Lachnospiraceae; g__unidentified_Lachnospiraceae; s__unidentified_Lachnospiraceae
ASV_10567	d__Bacteria; p__Firmicutes; c__Clostridia; o__Clostridiales; f__Ruminococcaceae; g__unidentified_Ruminococcaceae; s__unidentified_Ruminococcaceae	0	0	0	0	0	0	0	0	0	0	53	43	7	14	0	94	1	17	40	0	0	0	0	0	0	0	0	0	0	0	46	56	4	16	3	59	2	0	7	51	d__Bacteria; p__Firmicutes; c__Clostridia; o__Clostridiales; f__Ruminococcaceae; g__unidentified_Ruminococcaceae; s__unidentified_Ruminococcaceae
ASV_49747	d__Bacteria; p__Bacteroidetes; c__Bacteroidia; o__Bacteroidales; f__Porphyromonadaceae; g__Parabacteroides; s__unidentified_Parabacteroides	0	0	0	0	0	0	0	0	0	0	25	0	0	18	31	71	0	12	60	9	0	0	0	0	0	0	0	0	0	0	5	48	0	91	0	19	4	40	0	37	d__Bacteria; p__Bacteroidetes; c__Bacteroidia; o__Bacteroidales; f__Porphyromonadaceae; g__Parabacteroides; s__unidentified_Parabacteroides
ASV_40647	d__Bacteria; p__Firmicutes; c__Clostridia; o__Clostridiales; f__Lachnospiraceae; g__unclassified_Lachnospiraceae; s__unclassified_Lachnospiraceae	0	0	0	0	0	22	0	0	35	62	0	0	0	0	0	0	0	0	0	0	26	0	0	52	80	26	0	77	0	60	0	0	0	0	0	0	0	0	0	0	d__Bacteria; p__Firmicutes; c__Clostridia; o__Clostridiales; f__Lachnospiraceae; g__unclassified_Lachnospiraceae; s__unclassified_Lachnospiraceae
ASV_60141	d__Bacteria; p__Firmicutes; c__Erysipelotrichi; o__Erysipelotrichales; f__Erysipelotrichaceae; g__[Eubacterium]; s__[Eubacterium]_dolichum	0	0	0	0	0	0	0	0	0	0	7	0	0	0	189	0	94	0	102	17	0	0	0	44	0	0	0	0	0	0	67	6	0	0	0	0	0	90	26	53	d__Bacteria; p__Firmicutes; c__Erysipelotrichi; o__Erysipelotrichales; f__Erysipelotrichaceae; g__[Eubacterium]; s__[Eubacterium]_dolichum
ASV_54081	d__Bacteria; p__Bacteroidetes; c__Bacteroidia; o__Bacteroidales; f__[Paraprevotellaceae]; g__YRC22; s__unidentified_YRC22	0	0	0	0	0	0	0	0	0	0	88	22	20	74	0	82	0	155	97	42	0	0	0	0	0	0	0	0	0	0	0	20	60	0	0	0	0	98	0	64	d__Bacteria; p__Bacteroidetes; c__Bacteroidia; o__Bacteroidales; f__[Paraprevotellaceae]; g__YRC22; s__unidentified_YRC22
ASV_50746	d__Bacteria; p__Firmicutes; c__Clostridia; o__Clostridiales; f__unidentified_Clostridiales; g__unidentified_Clostridiales; s__unidentified_Clostridiales	0	0	0	0	0	0	0	0	0	0	0	0	0	0	0	0	0	0	0	0	0	0	0	0	0	0	0	0	0	0	0	0	50	33	91	0	18	38	12	0	d__Bacteria; p__Firmicutes; c__Clostridia; o__Clostridiales; f__unidentified_Clostridiales; g__unidentified_Clostridiales; s__unidentified_Clostridiales
ASV_5612	d__Bacteria; p__Firmicutes; c__unclassified_Firmicutes; o__unclassified_Firmicutes; f__unclassified_Firmicutes; g__unclassified_Firmicutes; s__unclassified_Firmicutes	31	0	11	0	0	0	0	0	113	0	0	0	0	0	34	0	0	0	0	0	0	0	0	0	0	75	100	0	66	0	0	0	0	0	0	0	0	0	0	0	d__Bacteria; p__Firmicutes; c__unclassified_Firmicutes; o__unclassified_Firmicutes; f__unclassified_Firmicutes; g__unclassified_Firmicutes; s__unclassified_Firmicutes
ASV_25774	d__Bacteria; p__Firmicutes; c__Clostridia; o__Clostridiales; f__Lachnospiraceae; g__Clostridium; s__Clostridium_clostridioforme	0	0	0	0	0	0	0	0	0	0	0	0	0	0	0	0	0	0	0	0	0	0	0	0	139	0	0	0	0	101	0	0	0	0	0	0	0	0	0	0	d__Bacteria; p__Firmicutes; c__Clostridia; o__Clostridiales; f__Lachnospiraceae; g__Clostridium; s__Clostridium_clostridioforme
ASV_41124	d__Bacteria; p__Firmicutes; c__Clostridia; o__Clostridiales; f__Lachnospiraceae; g__Coprococcus; s__unidentified_Coprococcus	0	0	0	0	0	0	0	0	38	0	0	0	0	0	0	0	0	0	0	0	0	24	216	0	0	0	0	7	233	0	0	0	0	0	0	0	0	0	0	0	d__Bacteria; p__Firmicutes; c__Clostridia; o__Clostridiales; f__Lachnospiraceae; g__Coprococcus; s__unidentified_Coprococcus
ASV_25286	d__Bacteria; p__Firmicutes; c__Clostridia; o__Clostridiales; f__Ruminococcaceae; g__Ruminococcus; s__unidentified_Ruminococcus	0	0	0	0	0	0	0	0	0	0	0	0	0	0	0	0	0	0	0	0	0	0	0	0	0	0	25	0	0	0	0	0	0	74	0	0	79	0	60	0	d__Bacteria; p__Firmicutes; c__Clostridia; o__Clostridiales; f__Ruminococcaceae; g__Ruminococcus; s__unidentified_Ruminococcus
ASV_22772	d__Bacteria; p__Bacteroidetes; c__Bacteroidia; o__Bacteroidales; f__Porphyromonadaceae; g__Parabacteroides; s__unidentified_Parabacteroides	0	0	0	0	0	0	0	0	0	0	25	9	19	44	0	21	4	20	24	25	0	0	0	0	0	0	0	0	0	0	33	0	33	15	80	8	22	21	13	12	d__Bacteria; p__Bacteroidetes; c__Bacteroidia; o__Bacteroidales; f__Porphyromonadaceae; g__Parabacteroides; s__unidentified_Parabacteroides
ASV_33832	d__Bacteria; p__Firmicutes; c__Clostridia; o__Clostridiales; f__Ruminococcaceae; g__Oscillospira; s__unidentified_Oscillospira	0	0	0	0	0	0	0	22	8	0	18	0	45	0	0	26	0	59	29	0	25	22	0	0	13	0	0	17	0	21	0	0	20	0	30	28	0	0	61	45	d__Bacteria; p__Firmicutes; c__Clostridia; o__Clostridiales; f__Ruminococcaceae; g__Oscillospira; s__unidentified_Oscillospira
ASV_21462	d__Bacteria; p__Cyanobacteria; c__4C0d-2; o__YS2; f__unidentified_YS2; g__unidentified_YS2; s__unidentified_YS2	0	0	0	0	0	0	0	0	0	0	0	0	0	0	0	0	0	2	29	0	0	0	0	0	0	0	0	0	0	0	0	21	0	0	0	0	0	0	183	31	d__Bacteria; p__Cyanobacteria; c__4C0d-2; o__YS2; f__unidentified_YS2; g__unidentified_YS2; s__unidentified_YS2
ASV_43471	d__Bacteria; p__Firmicutes; c__Clostridia; o__Clostridiales; f__Lachnospiraceae; g__unidentified_Lachnospiraceae; s__unidentified_Lachnospiraceae	22	52	7	23	31	6	42	62	25	737	0	0	0	0	0	12	0	0	0	0	54	37	35	25	79	19	22	13	33	45	0	0	0	0	0	0	0	0	23	0	d__Bacteria; p__Firmicutes; c__Clostridia; o__Clostridiales; f__Lachnospiraceae; g__unidentified_Lachnospiraceae; s__unidentified_Lachnospiraceae
ASV_35832	d__Bacteria; p__Firmicutes; c__Clostridia; o__Clostridiales; f__unidentified_Clostridiales; g__unidentified_Clostridiales; s__unidentified_Clostridiales	0	0	0	19	23	0	0	120	47	32	0	0	0	0	0	0	0	0	0	0	0	38	883	0	0	38	19	10	167	0	0	0	0	0	0	0	0	0	0	0	d__Bacteria; p__Firmicutes; c__Clostridia; o__Clostridiales; f__unidentified_Clostridiales; g__unidentified_Clostridiales; s__unidentified_Clostridiales
ASV_20766	d__Bacteria; p__Firmicutes; c__Clostridia; o__Clostridiales; f__unidentified_Clostridiales; g__unidentified_Clostridiales; s__unidentified_Clostridiales	0	0	0	0	0	0	0	0	0	0	97	8	344	50	0	0	40	0	0	0	0	0	0	0	0	0	0	0	0	0	13	0	0	98	91	0	0	32	0	0	d__Bacteria; p__Firmicutes; c__Clostridia; o__Clostridiales; f__unidentified_Clostridiales; g__unidentified_Clostridiales; s__unidentified_Clostridiales
ASV_27797	d__Bacteria; p__Bacteroidetes; c__Bacteroidia; o__Bacteroidales; f__Porphyromonadaceae; g__Parabacteroides; s__unidentified_Parabacteroides	0	0	0	0	0	0	0	0	0	0	13	0	66	18	0	0	0	39	35	0	0	0	0	0	0	0	0	0	0	0	26	0	52	13	68	0	17	32	15	11	d__Bacteria; p__Bacteroidetes; c__Bacteroidia; o__Bacteroidales; f__Porphyromonadaceae; g__Parabacteroides; s__unidentified_Parabacteroides
ASV_49049	d__Bacteria; p__Firmicutes; c__Bacilli; o__Lactobacillales; f__Lactobacillaceae; g__Lactobacillus; s__unidentified_Lactobacillus	0	0	0	0	0	0	434	0	0	0	0	0	0	0	0	29	819	0	0	0	0	0	146	0	0	0	0	0	0	0	117	0	0	0	0	0	0	116	0	0	d__Bacteria; p__Firmicutes; c__Bacilli; o__Lactobacillales; f__Lactobacillaceae; g__Lactobacillus; s__unidentified_Lactobacillus
ASV_8237	d__Bacteria; p__Firmicutes; c__Clostridia; o__Clostridiales; f__unclassified_Clostridiales; g__unclassified_Clostridiales; s__unclassified_Clostridiales	0	0	0	0	0	0	0	0	0	0	0	0	0	0	0	0	0	0	0	0	0	0	0	0	48	77	15	41	0	50	0	0	0	0	0	0	0	0	0	0	d__Bacteria; p__Firmicutes; c__Clostridia; o__Clostridiales; f__unclassified_Clostridiales; g__unclassified_Clostridiales; s__unclassified_Clostridiales
ASV_20149	d__Bacteria; p__Firmicutes; c__Clostridia; o__Clostridiales; f__unidentified_Clostridiales; g__unidentified_Clostridiales; s__unidentified_Clostridiales	0	0	0	0	0	0	0	0	0	0	0	0	287	0	0	181	0	84	0	96	0	0	0	0	0	0	0	0	0	0	0	0	104	0	42	0	0	83	0	0	d__Bacteria; p__Firmicutes; c__Clostridia; o__Clostridiales; f__unidentified_Clostridiales; g__unidentified_Clostridiales; s__unidentified_Clostridiales
ASV_36695	d__Bacteria; p__Firmicutes; c__Clostridia; o__Clostridiales; f__Lachnospiraceae; g__Clostridium; s__Clostridium_clostridioforme	0	0	0	0	0	0	93	353	0	0	0	0	0	0	0	0	0	0	0	0	0	0	0	0	130	0	0	0	0	98	0	0	0	0	0	0	0	0	0	0	d__Bacteria; p__Firmicutes; c__Clostridia; o__Clostridiales; f__Lachnospiraceae; g__Clostridium; s__Clostridium_clostridioforme
ASV_55539	d__Bacteria; p__Firmicutes; c__Bacilli; o__Lactobacillales; f__Lactobacillaceae; g__Lactobacillus; s__unidentified_Lactobacillus	0	0	0	0	0	0	0	0	0	0	78	0	0	0	0	0	0	0	0	0	0	0	0	0	0	0	0	0	0	0	125	0	31	0	0	72	0	0	0	0	d__Bacteria; p__Firmicutes; c__Bacilli; o__Lactobacillales; f__Lactobacillaceae; g__Lactobacillus; s__unidentified_Lactobacillus
ASV_53083	d__Bacteria; p__Firmicutes; c__Clostridia; o__Clostridiales; f__unidentified_Clostridiales; g__unidentified_Clostridiales; s__unidentified_Clostridiales	0	0	0	0	0	0	0	0	0	0	0	0	0	0	0	0	0	0	0	0	0	0	0	0	0	0	0	0	34	0	0	0	0	50	0	101	40	0	0	0	d__Bacteria; p__Firmicutes; c__Clostridia; o__Clostridiales; f__unidentified_Clostridiales; g__unidentified_Clostridiales; s__unidentified_Clostridiales
ASV_52187	d__Bacteria; p__Firmicutes; c__Bacilli; o__Lactobacillales; f__Lactobacillaceae; g__Lactobacillus; s__unidentified_Lactobacillus	1	0	0	0	0	0	10	0	0	0	113	17	20	63	4	112	45	18	65	38	0	0	7	1	0	0	0	0	0	0	10	87	28	5	6	29	40	5	6	9	d__Bacteria; p__Firmicutes; c__Bacilli; o__Lactobacillales; f__Lactobacillaceae; g__Lactobacillus; s__unidentified_Lactobacillus
ASV_3229	d__Bacteria; p__Bacteroidetes; c__Bacteroidia; o__Bacteroidales; f__Bacteroidaceae; g__Bacteroides; s__unidentified_Bacteroides	0	0	0	0	0	0	0	0	0	0	12	3	93	42	2	11	5	57	0	4	0	0	0	0	0	0	0	0	0	0	18	10	30	28	54	25	8	4	46	2	d__Bacteria; p__Bacteroidetes; c__Bacteroidia; o__Bacteroidales; f__Bacteroidaceae; g__Bacteroides; s__unidentified_Bacteroides
ASV_36242	d__Bacteria; p__Firmicutes; c__Clostridia; o__Clostridiales; f__unidentified_Clostridiales; g__unidentified_Clostridiales; s__unidentified_Clostridiales	0	0	0	0	0	0	0	0	0	0	0	0	0	0	0	0	0	0	0	0	0	0	0	0	0	0	0	0	0	0	0	0	0	0	0	225	0	0	0	0	d__Bacteria; p__Firmicutes; c__Clostridia; o__Clostridiales; f__unidentified_Clostridiales; g__unidentified_Clostridiales; s__unidentified_Clostridiales
ASV_12623	d__Bacteria; p__Actinobacteria; c__Coriobacteriia; o__Coriobacteriales; f__Coriobacteriaceae; g__Adlercreutzia; s__unidentified_Adlercreutzia	4	0	0	30	9	0	4	22	5	0	0	0	0	0	0	63	20	5	39	4	7	0	0	0	0	6	0	0	10	0	20	25	0	0	24	8	11	0	56	64	d__Bacteria; p__Actinobacteria; c__Coriobacteriia; o__Coriobacteriales; f__Coriobacteriaceae; g__Adlercreutzia; s__unidentified_Adlercreutzia
ASV_43294	d__Bacteria; p__Firmicutes; c__Clostridia; o__Clostridiales; f__Ruminococcaceae; g__unidentified_Ruminococcaceae; s__unidentified_Ruminococcaceae	236	4	43	0	0	0	0	14	1	0	0	0	0	0	0	0	0	0	0	0	255	276	0	0	0	0	49	74	101	0	0	0	0	0	0	0	0	0	0	0	d__Bacteria; p__Firmicutes; c__Clostridia; o__Clostridiales; f__Ruminococcaceae; g__unidentified_Ruminococcaceae; s__unidentified_Ruminococcaceae
ASV_55715	d__Bacteria; p__Firmicutes; c__Clostridia; o__Clostridiales; f__[Mogibacteriaceae]; g__unidentified_[Mogibacteriaceae]; s__unidentified_[Mogibacteriaceae]	0	0	0	0	0	0	0	0	0	0	29	0	28	0	36	29	0	0	82	0	0	0	0	0	0	0	0	0	0	0	88	9	12	0	13	0	6	9	8	78	d__Bacteria; p__Firmicutes; c__Clostridia; o__Clostridiales; f__[Mogibacteriaceae]; g__unidentified_[Mogibacteriaceae]; s__unidentified_[Mogibacteriaceae]
ASV_4978	d__Bacteria; p__Bacteroidetes; c__Bacteroidia; o__Bacteroidales; f__Porphyromonadaceae; g__Parabacteroides; s__unidentified_Parabacteroides	0	0	0	0	0	0	0	0	0	0	0	0	0	0	0	109	0	0	55	0	0	0	0	0	0	0	0	0	0	0	0	48	0	91	0	0	0	40	0	44	d__Bacteria; p__Bacteroidetes; c__Bacteroidia; o__Bacteroidales; f__Porphyromonadaceae; g__Parabacteroides; s__unidentified_Parabacteroides
ASV_38920	d__Bacteria; p__Firmicutes; c__Clostridia; o__Clostridiales; f__unclassified_Clostridiales; g__unclassified_Clostridiales; s__unclassified_Clostridiales	0	0	0	0	0	0	0	0	0	0	0	0	0	0	0	82	0	50	0	34	0	0	0	0	0	0	0	0	0	0	0	0	223	0	0	0	0	0	0	0	d__Bacteria; p__Firmicutes; c__Clostridia; o__Clostridiales; f__unclassified_Clostridiales; g__unclassified_Clostridiales; s__unclassified_Clostridiales
ASV_8517	d__Bacteria; p__Bacteroidetes; c__Bacteroidia; o__Bacteroidales; f__Prevotellaceae; g__Prevotella; s__unclassified_Prevotella	59	2	155	9	3	0	23	3	5	0	0	0	0	0	0	0	0	0	0	0	21	104	6	0	34	0	5	101	59	22	0	0	0	0	0	0	0	0	0	0	d__Bacteria; p__Bacteroidetes; c__Bacteroidia; o__Bacteroidales; f__Prevotellaceae; g__Prevotella; s__unclassified_Prevotella
ASV_27275	d__Bacteria; p__Bacteroidetes; c__Bacteroidia; o__Bacteroidales; f__Porphyromonadaceae; g__Parabacteroides; s__unidentified_Parabacteroides	0	0	0	0	0	0	0	0	0	0	15	0	0	22	30	50	0	0	53	0	0	0	0	0	0	0	0	0	0	0	15	35	0	91	0	19	0	34	0	27	d__Bacteria; p__Bacteroidetes; c__Bacteroidia; o__Bacteroidales; f__Porphyromonadaceae; g__Parabacteroides; s__unidentified_Parabacteroides
ASV_14118	d__Bacteria; p__Firmicutes; c__Clostridia; o__Clostridiales; f__Ruminococcaceae; g__unidentified_Ruminococcaceae; s__unidentified_Ruminococcaceae	30	97	83	0	0	58	0	18	131	202	0	0	0	0	0	0	0	0	0	0	163	163	0	151	31	82	0	61	0	46	0	0	0	0	0	0	0	0	0	0	d__Bacteria; p__Firmicutes; c__Clostridia; o__Clostridiales; f__Ruminococcaceae; g__unidentified_Ruminococcaceae; s__unidentified_Ruminococcaceae
ASV_35244	d__Bacteria; p__Firmicutes; c__Clostridia; o__Clostridiales; f__unidentified_Clostridiales; g__unidentified_Clostridiales; s__unidentified_Clostridiales	0	53	101	6	19	744	7	0	0	27	0	0	0	0	0	0	0	0	0	0	4	13	46	287	41	25	14	16	84	40	0	0	0	0	0	0	0	0	0	0	d__Bacteria; p__Firmicutes; c__Clostridia; o__Clostridiales; f__unidentified_Clostridiales; g__unidentified_Clostridiales; s__unidentified_Clostridiales
ASV_42103	d__Bacteria; p__Firmicutes; c__Clostridia; o__Clostridiales; f__unclassified_Clostridiales; g__unclassified_Clostridiales; s__unclassified_Clostridiales	0	0	0	0	0	0	0	0	0	0	0	0	48	5	0	0	0	87	69	0	0	0	0	0	0	0	0	0	0	0	53	0	18	11	26	0	0	74	0	38	d__Bacteria; p__Firmicutes; c__Clostridia; o__Clostridiales; f__unclassified_Clostridiales; g__unclassified_Clostridiales; s__unclassified_Clostridiales
ASV_24494	d__Bacteria; p__Firmicutes; c__Clostridia; o__Clostridiales; f__unidentified_Clostridiales; g__unidentified_Clostridiales; s__unidentified_Clostridiales	0	0	0	0	0	0	0	0	0	0	0	0	0	0	0	0	0	0	0	0	0	0	0	0	0	0	0	45	58	0	0	0	0	0	0	0	72	0	44	0	d__Bacteria; p__Firmicutes; c__Clostridia; o__Clostridiales; f__unidentified_Clostridiales; g__unidentified_Clostridiales; s__unidentified_Clostridiales
ASV_19717	d__Bacteria; p__Firmicutes; c__Clostridia; o__Clostridiales; f__unidentified_Clostridiales; g__unidentified_Clostridiales; s__unidentified_Clostridiales	14	666	16	60	71	0	51	35	41	67	0	0	0	0	0	0	0	0	0	0	0	0	0	0	13	85	9	70	23	18	0	0	0	0	0	0	0	0	0	0	d__Bacteria; p__Firmicutes; c__Clostridia; o__Clostridiales; f__unidentified_Clostridiales; g__unidentified_Clostridiales; s__unidentified_Clostridiales
ASV_54808	d__Bacteria; p__Firmicutes; c__Clostridia; o__Clostridiales; f__Ruminococcaceae; g__Ruminococcus; s__unidentified_Ruminococcus	0	0	0	0	0	0	0	0	0	0	0	0	118	0	0	50	7	22	37	59	0	0	162	0	0	0	0	0	0	0	26	0	37	24	65	0	15	10	6	35	d__Bacteria; p__Firmicutes; c__Clostridia; o__Clostridiales; f__Ruminococcaceae; g__Ruminococcus; s__unidentified_Ruminococcus
ASV_6904	d__Bacteria; p__Firmicutes; c__Bacilli; o__Lactobacillales; f__Lactobacillaceae; g__Lactobacillus; s__unclassified_Lactobacillus	0	0	0	0	0	0	43	0	0	0	96	6	21	49	5	85	122	19	46	28	0	0	39	0	0	0	0	0	0	0	15	92	35	0	3	12	33	12	0	15	d__Bacteria; p__Firmicutes; c__Bacilli; o__Lactobacillales; f__Lactobacillaceae; g__Lactobacillus; s__unclassified_Lactobacillus
ASV_32967	d__Bacteria; p__Bacteroidetes; c__Bacteroidia; o__Bacteroidales; f__Prevotellaceae; g__Prevotella; s__unidentified_Prevotella	0	0	0	0	0	0	0	0	0	0	0	0	25	37	0	0	0	76	0	0	0	0	0	0	0	0	0	0	0	0	0	29	0	0	35	0	0	47	69	37	d__Bacteria; p__Bacteroidetes; c__Bacteroidia; o__Bacteroidales; f__Prevotellaceae; g__Prevotella; s__unidentified_Prevotella
ASV_38311	d__Bacteria; p__Firmicutes; c__Clostridia; o__Clostridiales; f__Lachnospiraceae; g__unidentified_Lachnospiraceae; s__unidentified_Lachnospiraceae	40	58	101	0	0	0	42	49	92	0	0	0	0	0	0	0	0	0	0	0	40	0	0	0	39	88	0	38	0	51	0	0	0	0	0	0	0	0	0	0	d__Bacteria; p__Firmicutes; c__Clostridia; o__Clostridiales; f__Lachnospiraceae; g__unidentified_Lachnospiraceae; s__unidentified_Lachnospiraceae
ASV_27335	d__Bacteria; p__Firmicutes; c__Clostridia; o__Clostridiales; f__unidentified_Clostridiales; g__unidentified_Clostridiales; s__unidentified_Clostridiales	0	0	0	0	0	0	0	48	0	34	0	0	0	0	0	0	0	0	0	0	0	0	0	0	112	0	17	0	0	86	0	0	0	0	0	0	0	0	0	0	d__Bacteria; p__Firmicutes; c__Clostridia; o__Clostridiales; f__unidentified_Clostridiales; g__unidentified_Clostridiales; s__unidentified_Clostridiales
ASV_21306	d__Bacteria; p__Firmicutes; c__Bacilli; o__Lactobacillales; f__Lactobacillaceae; g__Lactobacillus; s__unidentified_Lactobacillus	0	0	0	0	0	0	0	0	0	0	0	0	0	0	0	0	0	0	0	0	0	0	0	0	0	8	5	0	0	0	16	53	35	0	22	36	11	28	0	0	d__Bacteria; p__Firmicutes; c__Bacilli; o__Lactobacillales; f__Lactobacillaceae; g__Lactobacillus; s__unidentified_Lactobacillus
ASV_36709	d__Bacteria; p__Bacteroidetes; c__Bacteroidia; o__Bacteroidales; f__S24-7; g__unidentified_S24-7; s__unidentified_S24-7	3	22	22	43	37	26	5	34	0	0	0	0	0	0	0	0	0	0	0	0	12	9	38	38	13	5	59	26	109	0	0	0	0	0	0	0	0	0	0	0	d__Bacteria; p__Bacteroidetes; c__Bacteroidia; o__Bacteroidales; f__S24-7; g__unidentified_S24-7; s__unidentified_S24-7
ASV_32660	d__Bacteria; p__Firmicutes; c__Clostridia; o__Clostridiales; f__Ruminococcaceae; g__unidentified_Ruminococcaceae; s__unidentified_Ruminococcaceae	0	0	38	0	0	0	0	0	0	40	0	0	0	0	0	0	0	0	0	0	0	0	36	0	73	35	0	52	0	52	0	0	0	0	0	0	0	0	0	0	d__Bacteria; p__Firmicutes; c__Clostridia; o__Clostridiales; f__Ruminococcaceae; g__unidentified_Ruminococcaceae; s__unidentified_Ruminococcaceae
ASV_24359	d__Bacteria; p__Firmicutes; c__Clostridia; o__Clostridiales; f__Lachnospiraceae; g__unclassified_Lachnospiraceae; s__unclassified_Lachnospiraceae	0	0	0	0	0	0	0	0	0	0	0	0	0	0	0	0	0	0	0	0	0	0	0	0	0	0	0	0	0	0	0	0	61	0	110	0	0	0	0	39	d__Bacteria; p__Firmicutes; c__Clostridia; o__Clostridiales; f__Lachnospiraceae; g__unclassified_Lachnospiraceae; s__unclassified_Lachnospiraceae
ASV_12169	d__Bacteria; p__Firmicutes; c__Clostridia; o__Clostridiales; f__unidentified_Clostridiales; g__unidentified_Clostridiales; s__unidentified_Clostridiales	0	0	0	0	0	0	0	0	0	0	0	0	0	0	0	0	0	0	0	0	0	0	10	0	0	0	0	0	0	0	0	0	0	0	0	0	0	0	0	210	d__Bacteria; p__Firmicutes; c__Clostridia; o__Clostridiales; f__unidentified_Clostridiales; g__unidentified_Clostridiales; s__unidentified_Clostridiales
ASV_33558	d__Bacteria; p__Bacteroidetes; c__Bacteroidia; o__Bacteroidales; f__Porphyromonadaceae; g__Parabacteroides; s__unidentified_Parabacteroides	0	0	0	0	0	0	0	0	0	0	0	15	15	0	0	16	0	5	0	17	0	0	0	0	9	0	14	0	0	0	10	0	18	3	25	2	2	0	126	0	d__Bacteria; p__Bacteroidetes; c__Bacteroidia; o__Bacteroidales; f__Porphyromonadaceae; g__Parabacteroides; s__unidentified_Parabacteroides
ASV_51178	d__Bacteria; p__Firmicutes; c__Clostridia; o__Clostridiales; f__Ruminococcaceae; g__unidentified_Ruminococcaceae; s__unidentified_Ruminococcaceae	56	84	25	0	0	37	0	0	21	291	0	0	0	0	0	0	0	0	0	0	155	184	0	96	49	62	0	60	0	38	0	0	0	0	0	0	0	0	0	0	d__Bacteria; p__Firmicutes; c__Clostridia; o__Clostridiales; f__Ruminococcaceae; g__unidentified_Ruminococcaceae; s__unidentified_Ruminococcaceae
ASV_40844	d__Bacteria; p__Bacteroidetes; c__Bacteroidia; o__Bacteroidales; f__Porphyromonadaceae; g__Parabacteroides; s__Parabacteroides_distasonis	0	0	0	0	0	0	0	0	0	0	31	0	32	17	18	7	6	8	8	11	0	0	0	0	0	0	0	0	12	0	11	0	23	13	14	20	14	22	50	30	d__Bacteria; p__Bacteroidetes; c__Bacteroidia; o__Bacteroidales; f__Porphyromonadaceae; g__Parabacteroides; s__Parabacteroides_distasonis
ASV_52727	d__Bacteria; p__Firmicutes; c__Clostridia; o__Clostridiales; f__Lachnospiraceae; g__unidentified_Lachnospiraceae; s__unidentified_Lachnospiraceae	0	0	0	0	0	0	0	0	0	0	0	0	0	0	0	0	0	0	0	0	0	0	0	0	28	0	0	0	52	44	0	0	0	0	0	0	0	0	84	0	d__Bacteria; p__Firmicutes; c__Clostridia; o__Clostridiales; f__Lachnospiraceae; g__unidentified_Lachnospiraceae; s__unidentified_Lachnospiraceae
ASV_5035	d__Bacteria; p__Firmicutes; c__Clostridia; o__Clostridiales; f__Clostridiaceae; g__Clostridium; s__unidentified_Clostridium	0	11	0	0	0	0	0	0	0	0	0	0	0	0	0	0	0	0	0	0	0	0	36	0	0	0	0	0	0	0	0	139	0	0	0	12	0	0	57	0	d__Bacteria; p__Firmicutes; c__Clostridia; o__Clostridiales; f__Clostridiaceae; g__Clostridium; s__unidentified_Clostridium
ASV_25760	d__Bacteria; p__Bacteroidetes; c__Bacteroidia; o__Bacteroidales; f__S24-7; g__unidentified_S24-7; s__unidentified_S24-7	29	82	0	0	8	0	27	0	0	0	0	0	0	0	0	0	0	0	0	0	25	68	0	0	48	8	28	25	66	32	0	0	0	0	0	0	0	0	0	0	d__Bacteria; p__Bacteroidetes; c__Bacteroidia; o__Bacteroidales; f__S24-7; g__unidentified_S24-7; s__unidentified_S24-7
ASV_42497	d__Bacteria; p__Firmicutes; c__Clostridia; o__Clostridiales; f__unidentified_Clostridiales; g__unidentified_Clostridiales; s__unidentified_Clostridiales	0	0	0	0	0	0	0	0	1	0	0	0	0	10	29	0	0	0	0	0	0	0	15	0	0	0	0	0	8	0	79	0	21	64	18	6	0	9	0	2	d__Bacteria; p__Firmicutes; c__Clostridia; o__Clostridiales; f__unidentified_Clostridiales; g__unidentified_Clostridiales; s__unidentified_Clostridiales
ASV_28292	d__Bacteria; p__Bacteroidetes; c__Bacteroidia; o__Bacteroidales; f__Bacteroidaceae; g__Bacteroides; s__unidentified_Bacteroides	0	0	0	0	0	0	0	0	0	0	42	6	38	27	16	19	17	28	36	47	0	0	0	0	0	0	0	0	0	0	38	3	38	1	44	15	33	8	17	10	d__Bacteria; p__Bacteroidetes; c__Bacteroidia; o__Bacteroidales; f__Bacteroidaceae; g__Bacteroides; s__unidentified_Bacteroides
ASV_56413	d__Bacteria; p__Firmicutes; c__Clostridia; o__Clostridiales; f__Ruminococcaceae; g__unidentified_Ruminococcaceae; s__unidentified_Ruminococcaceae	0	0	0	0	0	0	0	0	0	0	0	9	0	0	9	0	0	5	8	0	0	0	0	0	0	0	0	0	0	0	4	49	4	29	0	19	0	0	85	17	d__Bacteria; p__Firmicutes; c__Clostridia; o__Clostridiales; f__Ruminococcaceae; g__unidentified_Ruminococcaceae; s__unidentified_Ruminococcaceae
ASV_36157	d__Bacteria; p__Firmicutes; c__Clostridia; o__Clostridiales; f__unidentified_Clostridiales; g__unidentified_Clostridiales; s__unidentified_Clostridiales	0	0	0	0	0	0	0	0	0	0	0	0	0	0	0	0	0	0	0	0	0	0	0	0	18	29	44	90	8	17	0	0	0	0	0	0	0	0	0	0	d__Bacteria; p__Firmicutes; c__Clostridia; o__Clostridiales; f__unidentified_Clostridiales; g__unidentified_Clostridiales; s__unidentified_Clostridiales
ASV_42585	d__Bacteria; p__Firmicutes; c__Clostridia; o__Clostridiales; f__Ruminococcaceae; g__unidentified_Ruminococcaceae; s__unidentified_Ruminococcaceae	0	0	0	0	0	0	0	0	0	0	0	0	0	0	0	0	0	0	0	0	0	0	330	0	0	0	0	0	206	0	0	0	0	0	0	0	0	0	0	0	d__Bacteria; p__Firmicutes; c__Clostridia; o__Clostridiales; f__Ruminococcaceae; g__unidentified_Ruminococcaceae; s__unidentified_Ruminococcaceae
ASV_4295	d__Bacteria; p__Firmicutes; c__Clostridia; o__Clostridiales; f__unidentified_Clostridiales; g__unidentified_Clostridiales; s__unidentified_Clostridiales	0	29	0	0	0	0	67	45	0	0	0	0	0	0	0	0	0	0	0	0	0	0	0	0	93	0	15	0	9	87	0	0	0	0	0	0	0	0	0	0	d__Bacteria; p__Firmicutes; c__Clostridia; o__Clostridiales; f__unidentified_Clostridiales; g__unidentified_Clostridiales; s__unidentified_Clostridiales
ASV_36917	d__Bacteria; p__Firmicutes; c__Clostridia; o__Clostridiales; f__Lachnospiraceae; g__unidentified_Lachnospiraceae; s__unidentified_Lachnospiraceae	0	0	0	0	0	0	0	0	0	0	0	0	0	0	0	0	0	0	0	0	0	0	0	0	0	0	0	0	0	0	0	0	54	26	124	0	0	0	0	0	d__Bacteria; p__Firmicutes; c__Clostridia; o__Clostridiales; f__Lachnospiraceae; g__unidentified_Lachnospiraceae; s__unidentified_Lachnospiraceae
ASV_48882	d__Bacteria; p__Firmicutes; c__Clostridia; o__Clostridiales; f__Ruminococcaceae; g__unidentified_Ruminococcaceae; s__unidentified_Ruminococcaceae	0	108	0	0	0	0	0	0	0	0	0	0	0	0	0	0	0	0	0	0	0	0	0	0	125	0	0	0	0	76	0	0	0	0	0	0	0	0	0	0	d__Bacteria; p__Firmicutes; c__Clostridia; o__Clostridiales; f__Ruminococcaceae; g__unidentified_Ruminococcaceae; s__unidentified_Ruminococcaceae
ASV_42374	d__Bacteria; p__Firmicutes; c__Clostridia; o__Clostridiales; f__Lachnospiraceae; g__unidentified_Lachnospiraceae; s__unidentified_Lachnospiraceae	0	0	0	0	0	0	0	0	0	0	0	0	0	0	0	0	0	0	0	0	0	0	0	0	0	0	0	0	0	0	0	0	72	0	73	0	0	26	0	30	d__Bacteria; p__Firmicutes; c__Clostridia; o__Clostridiales; f__Lachnospiraceae; g__unidentified_Lachnospiraceae; s__unidentified_Lachnospiraceae
ASV_25670	d__Bacteria; p__Firmicutes; c__Clostridia; o__Clostridiales; f__unidentified_Clostridiales; g__unidentified_Clostridiales; s__unidentified_Clostridiales	0	0	0	0	0	0	0	0	0	0	0	0	0	0	0	0	0	0	0	0	0	0	0	0	53	104	0	0	0	43	0	0	0	0	0	0	0	0	0	0	d__Bacteria; p__Firmicutes; c__Clostridia; o__Clostridiales; f__unidentified_Clostridiales; g__unidentified_Clostridiales; s__unidentified_Clostridiales
ASV_13909	d__Bacteria; p__Bacteroidetes; c__Bacteroidia; o__Bacteroidales; f__S24-7; g__unidentified_S24-7; s__unidentified_S24-7	33	57	10	71	70	69	0	75	24	0	0	0	0	0	0	0	0	0	0	18	28	40	45	763	0	1	50	49	64	8	0	28	0	0	0	0	0	0	0	0	d__Bacteria; p__Bacteroidetes; c__Bacteroidia; o__Bacteroidales; f__S24-7; g__unidentified_S24-7; s__unidentified_S24-7
ASV_4422	d__Bacteria; p__Firmicutes; c__Clostridia; o__Clostridiales; f__Lachnospiraceae; g__unidentified_Lachnospiraceae; s__unidentified_Lachnospiraceae	0	0	0	0	0	0	0	0	0	0	0	0	5	0	8	8	0	12	41	0	0	0	0	0	0	0	0	0	0	0	19	14	12	20	35	9	11	9	0	71	d__Bacteria; p__Firmicutes; c__Clostridia; o__Clostridiales; f__Lachnospiraceae; g__unidentified_Lachnospiraceae; s__unidentified_Lachnospiraceae
ASV_7091	d__Bacteria; p__Firmicutes; c__Clostridia; o__Clostridiales; f__Ruminococcaceae; g__Ruminococcus; s__Ruminococcus_albus	0	0	0	0	0	0	0	0	0	0	0	0	0	0	0	51	0	128	0	0	0	0	0	0	0	0	0	0	0	0	0	0	0	72	0	0	61	0	0	66	d__Bacteria; p__Firmicutes; c__Clostridia; o__Clostridiales; f__Ruminococcaceae; g__Ruminococcus; s__Ruminococcus_albus
ASV_25577	d__Bacteria; p__Firmicutes; c__Clostridia; o__Clostridiales; f__Ruminococcaceae; g__Ruminococcus; s__Ruminococcus_bromii	0	0	0	0	16	0	0	0	0	0	0	0	8	0	0	0	0	0	0	21	0	0	0	0	0	0	0	0	0	0	0	0	0	40	77	0	0	48	34	0	d__Bacteria; p__Firmicutes; c__Clostridia; o__Clostridiales; f__Ruminococcaceae; g__Ruminococcus; s__Ruminococcus_bromii
ASV_17741	d__Bacteria; p__Firmicutes; c__Clostridia; o__Clostridiales; f__Ruminococcaceae; g__Ruminococcus; s__Ruminococcus_bromii	0	0	0	0	0	0	0	0	0	0	0	0	37	0	0	0	0	0	0	0	0	0	0	0	0	0	0	0	0	0	0	0	0	43	39	0	41	28	45	0	d__Bacteria; p__Firmicutes; c__Clostridia; o__Clostridiales; f__Ruminococcaceae; g__Ruminococcus; s__Ruminococcus_bromii
ASV_39114	d__Bacteria; p__Firmicutes; c__Bacilli; o__Lactobacillales; f__Lactobacillaceae; g__Lactobacillus; s__unidentified_Lactobacillus	0	0	0	0	0	0	56	1	0	0	63	1	4	56	7	50	37	10	25	35	0	0	37	0	0	0	0	0	0	0	49	49	11	2	4	16	27	13	5	19	d__Bacteria; p__Firmicutes; c__Bacilli; o__Lactobacillales; f__Lactobacillaceae; g__Lactobacillus; s__unidentified_Lactobacillus
ASV_58265	d__Bacteria; p__Firmicutes; c__Clostridia; o__Clostridiales; f__unidentified_Clostridiales; g__unidentified_Clostridiales; s__unidentified_Clostridiales	0	0	50	0	0	0	8	164	0	0	0	0	0	0	0	0	0	0	0	0	0	0	101	0	92	52	0	0	0	50	0	0	0	0	0	0	0	0	0	0	d__Bacteria; p__Firmicutes; c__Clostridia; o__Clostridiales; f__unidentified_Clostridiales; g__unidentified_Clostridiales; s__unidentified_Clostridiales
ASV_19195	d__Bacteria; p__Bacteroidetes; c__Bacteroidia; o__Bacteroidales; f__[Paraprevotellaceae]; g__Paraprevotella; s__unidentified_Paraprevotella	40	94	159	22	15	7	27	10	23	0	0	0	0	0	0	0	0	0	0	0	85	180	82	34	22	35	58	22	9	46	0	0	0	0	0	0	0	0	0	0	d__Bacteria; p__Bacteroidetes; c__Bacteroidia; o__Bacteroidales; f__[Paraprevotellaceae]; g__Paraprevotella; s__unidentified_Paraprevotella
ASV_60289	d__Bacteria; p__Firmicutes; c__Clostridia; o__Clostridiales; f__unidentified_Clostridiales; g__unidentified_Clostridiales; s__unidentified_Clostridiales	0	0	0	0	0	0	0	0	0	0	0	16	0	0	0	0	0	35	0	0	0	0	0	0	0	0	0	0	0	0	42	0	0	38	0	0	0	50	0	62	d__Bacteria; p__Firmicutes; c__Clostridia; o__Clostridiales; f__unidentified_Clostridiales; g__unidentified_Clostridiales; s__unidentified_Clostridiales
ASV_52870	d__Bacteria; p__Bacteroidetes; c__Bacteroidia; o__Bacteroidales; f__Porphyromonadaceae; g__Parabacteroides; s__unidentified_Parabacteroides	0	0	0	0	0	0	0	0	0	0	0	0	0	0	0	0	0	0	0	0	0	0	0	0	0	0	0	0	0	0	21	2	34	17	62	0	13	15	28	0	d__Bacteria; p__Bacteroidetes; c__Bacteroidia; o__Bacteroidales; f__Porphyromonadaceae; g__Parabacteroides; s__unidentified_Parabacteroides
ASV_4368	d__Bacteria; p__Firmicutes; c__Clostridia; o__Clostridiales; f__Ruminococcaceae; g__unidentified_Ruminococcaceae; s__unidentified_Ruminococcaceae	47	6	23	0	0	0	0	7	0	0	0	0	0	0	0	0	0	0	0	0	66	24	15	0	40	9	50	15	34	43	0	0	0	0	0	0	0	0	0	0	d__Bacteria; p__Firmicutes; c__Clostridia; o__Clostridiales; f__Ruminococcaceae; g__unidentified_Ruminococcaceae; s__unidentified_Ruminococcaceae
ASV_23858	d__Bacteria; p__Firmicutes; c__Clostridia; o__Clostridiales; f__Lachnospiraceae; g__unidentified_Lachnospiraceae; s__unidentified_Lachnospiraceae	19	28	70	0	0	18	0	0	50	5	0	0	0	0	0	0	0	0	0	0	70	56	33	10	0	82	0	44	34	11	0	0	0	0	0	0	0	0	19	0	d__Bacteria; p__Firmicutes; c__Clostridia; o__Clostridiales; f__Lachnospiraceae; g__unidentified_Lachnospiraceae; s__unidentified_Lachnospiraceae
ASV_15421	d__Bacteria; p__Firmicutes; c__Clostridia; o__Clostridiales; f__Lachnospiraceae; g__Coprococcus; s__unidentified_Coprococcus	0	0	0	0	0	0	0	0	0	0	0	0	0	0	0	0	0	0	0	0	0	0	0	0	0	0	0	0	0	0	36	0	36	25	60	0	0	0	0	33	d__Bacteria; p__Firmicutes; c__Clostridia; o__Clostridiales; f__Lachnospiraceae; g__Coprococcus; s__unidentified_Coprococcus
ASV_25279	d__Bacteria; p__Bacteroidetes; c__Bacteroidia; o__Bacteroidales; f__Bacteroidaceae; g__Bacteroides; s__unidentified_Bacteroides	7	23	32	89	43	0	40	33	0	19	0	0	0	0	0	0	0	0	0	0	11	38	108	48	26	0	30	82	15	36	0	0	0	0	0	0	0	0	0	0	d__Bacteria; p__Bacteroidetes; c__Bacteroidia; o__Bacteroidales; f__Bacteroidaceae; g__Bacteroides; s__unidentified_Bacteroides
ASV_56446	d__Bacteria; p__Firmicutes; c__Clostridia; o__Clostridiales; f__unidentified_Clostridiales; g__unidentified_Clostridiales; s__unidentified_Clostridiales	0	0	0	0	0	0	0	0	0	0	0	0	0	0	0	0	0	0	0	0	0	0	0	0	0	0	0	0	189	0	0	0	0	0	0	0	0	0	0	0	d__Bacteria; p__Firmicutes; c__Clostridia; o__Clostridiales; f__unidentified_Clostridiales; g__unidentified_Clostridiales; s__unidentified_Clostridiales
ASV_24098	d__Bacteria; p__Firmicutes; c__Clostridia; o__Clostridiales; f__unidentified_Clostridiales; g__unidentified_Clostridiales; s__unidentified_Clostridiales	0	0	0	0	0	0	0	0	0	0	0	0	0	0	0	0	0	0	0	0	0	0	0	0	0	0	0	0	0	0	0	0	6	20	0	86	77	0	0	0	d__Bacteria; p__Firmicutes; c__Clostridia; o__Clostridiales; f__unidentified_Clostridiales; g__unidentified_Clostridiales; s__unidentified_Clostridiales
ASV_47781	d__Bacteria; p__Firmicutes; c__Clostridia; o__Clostridiales; f__Lachnospiraceae; g__Dorea; s__unidentified_Dorea	0	0	0	0	0	0	37	0	0	0	0	0	0	0	0	0	0	0	0	0	0	0	0	0	92	3	0	0	0	93	0	0	0	0	0	0	0	0	0	0	d__Bacteria; p__Firmicutes; c__Clostridia; o__Clostridiales; f__Lachnospiraceae; g__Dorea; s__unidentified_Dorea
ASV_16936	d__Bacteria; p__Firmicutes; c__Clostridia; o__Clostridiales; f__Lachnospiraceae; g__Dorea; s__unidentified_Dorea	71	0	49	0	0	0	73	0	0	34	0	0	0	0	0	0	0	0	0	0	130	87	3	0	38	54	0	60	0	36	0	0	0	0	0	0	0	0	0	0	d__Bacteria; p__Firmicutes; c__Clostridia; o__Clostridiales; f__Lachnospiraceae; g__Dorea; s__unidentified_Dorea
ASV_26253	d__Bacteria; p__Firmicutes; c__Clostridia; o__Clostridiales; f__Lachnospiraceae; g__Dorea; s__unidentified_Dorea	72	16	18	0	0	0	82	0	30	66	0	0	0	0	0	0	0	0	0	0	151	32	41	0	24	33	0	111	0	20	0	0	0	0	0	0	0	0	0	0	d__Bacteria; p__Firmicutes; c__Clostridia; o__Clostridiales; f__Lachnospiraceae; g__Dorea; s__unidentified_Dorea
ASV_55045	d__Bacteria; p__Firmicutes; c__Clostridia; o__Clostridiales; f__Lachnospiraceae; g__Blautia; s__unidentified_Blautia	59	15	0	0	0	0	345	0	0	0	0	0	0	0	0	0	0	0	0	0	86	0	0	0	0	114	0	74	0	0	0	0	0	0	0	0	0	0	0	0	d__Bacteria; p__Firmicutes; c__Clostridia; o__Clostridiales; f__Lachnospiraceae; g__Blautia; s__unidentified_Blautia
ASV_55625	d__Bacteria; p__Firmicutes; c__Clostridia; o__Clostridiales; f__Lachnospiraceae; g__unclassified_Lachnospiraceae; s__unclassified_Lachnospiraceae	0	0	0	0	0	0	0	0	0	0	0	0	0	0	0	0	0	0	0	0	0	0	0	0	0	147	0	41	0	0	0	0	0	0	0	0	0	0	0	0	d__Bacteria; p__Firmicutes; c__Clostridia; o__Clostridiales; f__Lachnospiraceae; g__unclassified_Lachnospiraceae; s__unclassified_Lachnospiraceae
ASV_41826	d__Bacteria; p__Bacteroidetes; c__Bacteroidia; o__Bacteroidales; f__S24-7; g__unidentified_S24-7; s__unidentified_S24-7	178	0	118	31	92	0	0	100	0	0	0	0	0	0	0	0	0	0	0	0	203	322	0	0	82	0	0	69	0	36	0	0	0	0	0	0	0	0	0	0	d__Bacteria; p__Bacteroidetes; c__Bacteroidia; o__Bacteroidales; f__S24-7; g__unidentified_S24-7; s__unidentified_S24-7
ASV_59461	d__Bacteria; p__Firmicutes; c__Clostridia; o__Clostridiales; f__unidentified_Clostridiales; g__unidentified_Clostridiales; s__unidentified_Clostridiales	0	0	0	0	0	0	0	0	0	0	0	0	0	0	0	0	0	0	0	0	0	0	0	0	0	0	0	0	0	0	0	0	23	42	0	73	49	0	0	0	d__Bacteria; p__Firmicutes; c__Clostridia; o__Clostridiales; f__unidentified_Clostridiales; g__unidentified_Clostridiales; s__unidentified_Clostridiales
ASV_46362	d__Bacteria; p__Firmicutes; c__Clostridia; o__Clostridiales; f__unclassified_Clostridiales; g__unclassified_Clostridiales; s__unclassified_Clostridiales	0	0	0	0	0	0	0	0	0	0	0	0	0	0	0	38	0	0	0	45	0	0	0	0	0	0	0	0	0	0	0	0	187	0	0	0	0	0	0	0	d__Bacteria; p__Firmicutes; c__Clostridia; o__Clostridiales; f__unclassified_Clostridiales; g__unclassified_Clostridiales; s__unclassified_Clostridiales
ASV_3606	d__Bacteria; p__Firmicutes; c__Clostridia; o__Clostridiales; f__Ruminococcaceae; g__Ruminococcus; s__unidentified_Ruminococcus	31	17	32	5	3	0	13	19	0	42	0	0	0	0	0	0	0	0	0	0	33	36	30	16	34	48	13	14	29	29	0	0	0	0	0	0	0	0	19	0	d__Bacteria; p__Firmicutes; c__Clostridia; o__Clostridiales; f__Ruminococcaceae; g__Ruminococcus; s__unidentified_Ruminococcus
ASV_5128	d__Bacteria; p__Firmicutes; c__Bacilli; o__Lactobacillales; f__Lactobacillaceae; g__Lactobacillus; s__unidentified_Lactobacillus	0	0	10	11	0	0	11	0	10	0	96	64	6	30	0	139	105	96	158	87	0	0	9	0	0	10	0	0	0	0	42	0	27	0	0	61	17	11	0	18	d__Bacteria; p__Firmicutes; c__Bacilli; o__Lactobacillales; f__Lactobacillaceae; g__Lactobacillus; s__unidentified_Lactobacillus
ASV_14944	d__Bacteria; p__Bacteroidetes; c__Bacteroidia; o__Bacteroidales; f__Porphyromonadaceae; g__Parabacteroides; s__unidentified_Parabacteroides	0	0	0	0	0	0	0	0	0	0	44	0	61	0	0	46	0	47	0	45	0	0	0	0	0	0	0	0	0	0	22	0	27	8	27	0	20	0	82	0	d__Bacteria; p__Bacteroidetes; c__Bacteroidia; o__Bacteroidales; f__Porphyromonadaceae; g__Parabacteroides; s__unidentified_Parabacteroides
ASV_22932	d__Bacteria; p__Firmicutes; c__Clostridia; o__Clostridiales; f__Lachnospiraceae; g__unidentified_Lachnospiraceae; s__unidentified_Lachnospiraceae	0	0	0	0	0	0	0	0	0	0	0	0	0	0	0	0	0	0	0	0	0	0	0	0	0	0	0	0	0	0	0	0	0	0	0	0	0	0	104	82	d__Bacteria; p__Firmicutes; c__Clostridia; o__Clostridiales; f__Lachnospiraceae; g__unidentified_Lachnospiraceae; s__unidentified_Lachnospiraceae
ASV_5390	d__Bacteria; p__Firmicutes; c__Clostridia; o__Clostridiales; f__Ruminococcaceae; g__Ruminococcus; s__Ruminococcus_albus	108	0	344	0	0	0	0	0	0	988	0	0	0	0	0	0	0	0	0	0	143	1147	62	0	109	0	0	0	0	76	0	0	0	0	0	0	0	0	0	0	d__Bacteria; p__Firmicutes; c__Clostridia; o__Clostridiales; f__Ruminococcaceae; g__Ruminococcus; s__Ruminococcus_albus
ASV_29487	d__Bacteria; p__Bacteroidetes; c__Bacteroidia; o__Bacteroidales; f__unidentified_Bacteroidales; g__unidentified_Bacteroidales; s__unidentified_Bacteroidales	0	0	0	0	0	0	0	0	0	0	0	19	0	0	0	0	0	31	0	0	0	0	0	0	0	0	0	0	0	0	0	0	167	0	0	18	0	0	0	0	d__Bacteria; p__Bacteroidetes; c__Bacteroidia; o__Bacteroidales; f__unidentified_Bacteroidales; g__unidentified_Bacteroidales; s__unidentified_Bacteroidales
ASV_41424	d__Bacteria; p__Firmicutes; c__Clostridia; o__Clostridiales; f__Ruminococcaceae; g__Oscillospira; s__unidentified_Oscillospira	0	0	0	0	0	101	0	0	3	66	0	0	0	0	0	0	0	0	0	0	0	0	0	289	127	0	0	0	0	56	0	0	0	0	0	0	0	0	0	0	d__Bacteria; p__Firmicutes; c__Clostridia; o__Clostridiales; f__Ruminococcaceae; g__Oscillospira; s__unidentified_Oscillospira
ASV_33284	d__Bacteria; p__Firmicutes; c__Clostridia; o__Clostridiales; f__Ruminococcaceae; g__unidentified_Ruminococcaceae; s__unidentified_Ruminococcaceae	0	0	0	0	0	0	0	33	33	85	0	0	0	0	0	0	0	0	0	0	13	54	0	0	8	23	20	31	0	13	0	0	0	0	0	0	0	0	88	0	d__Bacteria; p__Firmicutes; c__Clostridia; o__Clostridiales; f__Ruminococcaceae; g__unidentified_Ruminococcaceae; s__unidentified_Ruminococcaceae
ASV_2409	d__Bacteria; p__Firmicutes; c__Clostridia; o__Clostridiales; f__Lachnospiraceae; g__Blautia; s__unidentified_Blautia	0	14	0	0	0	0	17	0	14	0	0	0	0	0	0	0	0	0	0	0	4	0	0	0	0	19	84	37	32	0	0	1	0	0	0	0	0	0	10	0	d__Bacteria; p__Firmicutes; c__Clostridia; o__Clostridiales; f__Lachnospiraceae; g__Blautia; s__unidentified_Blautia
ASV_22292	d__Bacteria; p__Firmicutes; c__Clostridia; o__Clostridiales; f__Lachnospiraceae; g__Blautia; s__unidentified_Blautia	0	0	0	0	0	0	0	0	0	0	0	0	0	0	0	0	0	0	0	0	0	0	0	0	38	35	0	78	0	31	0	0	0	0	0	0	0	0	0	0	d__Bacteria; p__Firmicutes; c__Clostridia; o__Clostridiales; f__Lachnospiraceae; g__Blautia; s__unidentified_Blautia
ASV_23281	d__Bacteria; p__Firmicutes; c__Clostridia; o__Clostridiales; f__Lachnospiraceae; g__unidentified_Lachnospiraceae; s__unidentified_Lachnospiraceae	0	0	59	0	0	0	0	46	68	0	0	0	0	0	0	0	0	0	0	0	0	0	0	0	49	88	0	0	0	44	0	0	0	0	0	0	0	0	0	0	d__Bacteria; p__Firmicutes; c__Clostridia; o__Clostridiales; f__Lachnospiraceae; g__unidentified_Lachnospiraceae; s__unidentified_Lachnospiraceae
ASV_16819	d__Bacteria; p__Firmicutes; c__Bacilli; o__Lactobacillales; f__Lactobacillaceae; g__Lactobacillus; s__unidentified_Lactobacillus	18	0	0	0	0	0	4	0	0	0	88	98	16	56	0	90	46	83	104	102	0	0	13	0	0	6	21	0	0	0	5	30	32	0	0	52	18	0	0	17	d__Bacteria; p__Firmicutes; c__Bacilli; o__Lactobacillales; f__Lactobacillaceae; g__Lactobacillus; s__unidentified_Lactobacillus
ASV_6576	d__Bacteria; p__Firmicutes; c__Clostridia; o__Clostridiales; f__Lachnospiraceae; g__unclassified_Lachnospiraceae; s__unclassified_Lachnospiraceae	0	0	21	0	0	0	0	0	0	0	0	0	0	0	0	0	0	0	0	0	0	0	68	0	0	42	0	0	0	138	0	0	0	0	0	0	0	0	0	0	d__Bacteria; p__Firmicutes; c__Clostridia; o__Clostridiales; f__Lachnospiraceae; g__unclassified_Lachnospiraceae; s__unclassified_Lachnospiraceae
ASV_29741	d__Bacteria; p__Firmicutes; c__Clostridia; o__Clostridiales; f__Lachnospiraceae; g__Coprococcus; s__Coprococcus_eutactus	0	0	1751	0	0	0	0	0	0	0	0	0	0	0	0	0	0	0	0	0	0	0	17	78	72	0	0	3	0	104	0	0	0	0	0	0	0	0	0	0	d__Bacteria; p__Firmicutes; c__Clostridia; o__Clostridiales; f__Lachnospiraceae; g__Coprococcus; s__Coprococcus_eutactus
ASV_4087	d__Bacteria; p__Firmicutes; c__Clostridia; o__Clostridiales; f__Ruminococcaceae; g__Ruminococcus; s__unclassified_Ruminococcus	54	72	72	0	0	30	29	25	18	0	0	0	0	0	0	33	0	0	0	147	28	20	13	6	0	16	7	26	18	0	0	0	0	0	0	112	0	0	0	0	d__Bacteria; p__Firmicutes; c__Clostridia; o__Clostridiales; f__Ruminococcaceae; g__Ruminococcus; s__unclassified_Ruminococcus
ASV_14427	d__Bacteria; p__Firmicutes; c__Clostridia; o__Clostridiales; f__unidentified_Clostridiales; g__unidentified_Clostridiales; s__unidentified_Clostridiales	0	0	0	0	0	0	0	0	0	0	0	0	0	0	0	0	0	0	0	0	0	0	0	0	47	34	0	38	0	59	0	0	0	0	0	0	0	0	0	0	d__Bacteria; p__Firmicutes; c__Clostridia; o__Clostridiales; f__unidentified_Clostridiales; g__unidentified_Clostridiales; s__unidentified_Clostridiales
ASV_10516	d__Bacteria; p__Firmicutes; c__Clostridia; o__Clostridiales; f__Christensenellaceae; g__Christensenella; s__unidentified_Christensenella	0	11	15	0	9	7	4	4	0	10	6	7	21	0	12	21	0	17	19	10	4	16	9	8	9	0	8	0	9	8	6	9	5	20	21	14	9	4	40	16	d__Bacteria; p__Firmicutes; c__Clostridia; o__Clostridiales; f__Christensenellaceae; g__Christensenella; s__unidentified_Christensenella
ASV_60185	d__Bacteria; p__Firmicutes; c__Clostridia; o__Clostridiales; f__Ruminococcaceae; g__Oscillospira; s__unidentified_Oscillospira	0	0	0	0	0	16	0	186	12	82	26	0	33	0	0	10	0	41	5	25	24	27	24	0	24	0	0	0	0	42	12	0	12	0	18	0	0	26	0	44	d__Bacteria; p__Firmicutes; c__Clostridia; o__Clostridiales; f__Ruminococcaceae; g__Oscillospira; s__unidentified_Oscillospira
ASV_15871	d__Bacteria; p__Firmicutes; c__Clostridia; o__Clostridiales; f__Lachnospiraceae; g__Blautia; s__unidentified_Blautia	0	0	0	0	0	0	0	0	0	0	0	0	0	0	0	0	0	0	0	0	0	0	150	0	0	0	0	0	0	0	0	0	0	0	0	0	0	0	178	0	d__Bacteria; p__Firmicutes; c__Clostridia; o__Clostridiales; f__Lachnospiraceae; g__Blautia; s__unidentified_Blautia
ASV_42880	d__Bacteria; p__Firmicutes; c__Clostridia; o__Clostridiales; f__unidentified_Clostridiales; g__unidentified_Clostridiales; s__unidentified_Clostridiales	2	0	6	3	31	0	1	0	11	0	0	0	0	0	0	0	27	0	0	0	11	16	21	6	5	29	6	7	21	0	15	0	0	46	0	31	17	0	0	0	d__Bacteria; p__Firmicutes; c__Clostridia; o__Clostridiales; f__unidentified_Clostridiales; g__unidentified_Clostridiales; s__unidentified_Clostridiales
ASV_34703	d__Bacteria; p__Firmicutes; c__Clostridia; o__Clostridiales; f__Ruminococcaceae; g__unidentified_Ruminococcaceae; s__unidentified_Ruminococcaceae	36	0	83	12	0	121	14	0	14	0	0	0	0	0	0	0	0	0	0	0	81	72	0	419	18	34	42	66	0	17	0	0	0	0	0	0	0	0	0	0	d__Bacteria; p__Firmicutes; c__Clostridia; o__Clostridiales; f__Ruminococcaceae; g__unidentified_Ruminococcaceae; s__unidentified_Ruminococcaceae
ASV_47429	d__Bacteria; p__Firmicutes; c__Clostridia; o__Clostridiales; f__Ruminococcaceae; g__unidentified_Ruminococcaceae; s__unidentified_Ruminococcaceae	0	0	56	0	0	0	0	0	0	0	0	0	0	0	0	0	0	0	0	0	0	0	0	0	24	0	0	29	95	29	0	0	0	0	0	0	0	0	0	0	d__Bacteria; p__Firmicutes; c__Clostridia; o__Clostridiales; f__Ruminococcaceae; g__unidentified_Ruminococcaceae; s__unidentified_Ruminococcaceae
ASV_58339	d__Bacteria; p__Bacteroidetes; c__Bacteroidia; o__Bacteroidales; f__Prevotellaceae; g__Prevotella; s__unidentified_Prevotella	0	0	36	0	0	0	9	0	0	0	0	0	0	0	0	0	0	0	0	0	22	93	34	0	50	0	0	22	22	82	0	0	0	0	0	0	0	0	0	0	d__Bacteria; p__Bacteroidetes; c__Bacteroidia; o__Bacteroidales; f__Prevotellaceae; g__Prevotella; s__unidentified_Prevotella
ASV_7860	d__Bacteria; p__Bacteroidetes; c__Bacteroidia; o__Bacteroidales; f__Prevotellaceae; g__Prevotella; s__unidentified_Prevotella	4	0	79	33	9	0	0	0	13	0	0	0	0	0	0	0	0	0	0	0	0	31	35	20	15	6	55	28	66	6	0	0	0	0	0	0	0	0	0	0	d__Bacteria; p__Bacteroidetes; c__Bacteroidia; o__Bacteroidales; f__Prevotellaceae; g__Prevotella; s__unidentified_Prevotella
ASV_49504	d__Bacteria; p__Firmicutes; c__Clostridia; o__Clostridiales; f__Lachnospiraceae; g__unidentified_Lachnospiraceae; s__unidentified_Lachnospiraceae	0	0	0	0	0	0	18	73	25	0	0	0	0	0	0	0	0	0	0	0	23	0	0	0	74	51	0	11	0	40	0	0	0	0	0	0	0	0	0	0	d__Bacteria; p__Firmicutes; c__Clostridia; o__Clostridiales; f__Lachnospiraceae; g__unidentified_Lachnospiraceae; s__unidentified_Lachnospiraceae
ASV_20372	d__Bacteria; p__Firmicutes; c__Clostridia; o__Clostridiales; f__unidentified_Clostridiales; g__unidentified_Clostridiales; s__unidentified_Clostridiales	0	15	49	91	172	0	0	13	35	0	0	0	0	0	0	0	0	0	0	0	5	0	35	0	0	29	45	1	38	0	0	0	0	0	0	63	0	0	0	0	d__Bacteria; p__Firmicutes; c__Clostridia; o__Clostridiales; f__unidentified_Clostridiales; g__unidentified_Clostridiales; s__unidentified_Clostridiales
ASV_17667	d__Bacteria; p__Firmicutes; c__Clostridia; o__Clostridiales; f__unidentified_Clostridiales; g__unidentified_Clostridiales; s__unidentified_Clostridiales	0	0	0	0	0	0	0	0	0	0	7	0	6	10	7	16	0	8	70	5	0	0	0	0	0	0	0	0	0	0	0	9	0	0	12	0	0	18	0	137	d__Bacteria; p__Firmicutes; c__Clostridia; o__Clostridiales; f__unidentified_Clostridiales; g__unidentified_Clostridiales; s__unidentified_Clostridiales
ASV_51966	d__Bacteria; p__Bacteroidetes; c__Bacteroidia; o__Bacteroidales; f__Porphyromonadaceae; g__Parabacteroides; s__unidentified_Parabacteroides	0	0	0	0	0	0	0	0	0	0	24	11	0	0	18	45	0	0	54	0	0	0	0	0	0	0	0	0	0	0	0	0	0	91	0	15	0	44	0	25	d__Bacteria; p__Bacteroidetes; c__Bacteroidia; o__Bacteroidales; f__Porphyromonadaceae; g__Parabacteroides; s__unidentified_Parabacteroides
ASV_10274	d__Bacteria; p__Firmicutes; c__Bacilli; o__Lactobacillales; f__Lactobacillaceae; g__Lactobacillus; s__unidentified_Lactobacillus	47	0	0	416	438	0	128	0	0	0	41	201	11	34	7	76	81	132	88	169	0	0	125	0	0	16	9	0	0	0	6	9	42	0	0	68	13	0	0	11	d__Bacteria; p__Firmicutes; c__Bacilli; o__Lactobacillales; f__Lactobacillaceae; g__Lactobacillus; s__unidentified_Lactobacillus
ASV_11526	d__Bacteria; p__Firmicutes; c__Clostridia; o__Clostridiales; f__Lachnospiraceae; g__unidentified_Lachnospiraceae; s__unidentified_Lachnospiraceae	25	0	21	0	0	0	7	0	0	15	0	0	0	0	0	0	0	0	0	0	36	0	0	0	72	14	0	22	0	65	0	0	0	0	0	0	0	0	0	0	d__Bacteria; p__Firmicutes; c__Clostridia; o__Clostridiales; f__Lachnospiraceae; g__unidentified_Lachnospiraceae; s__unidentified_Lachnospiraceae
ASV_13881	d__Bacteria; p__Firmicutes; c__Clostridia; o__Clostridiales; f__Ruminococcaceae; g__unidentified_Ruminococcaceae; s__unidentified_Ruminococcaceae	0	54	0	0	0	195	0	0	26	0	0	0	0	0	0	0	0	0	0	0	0	0	0	43	0	76	6	0	0	0	0	0	0	91	0	0	0	0	0	0	d__Bacteria; p__Firmicutes; c__Clostridia; o__Clostridiales; f__Ruminococcaceae; g__unidentified_Ruminococcaceae; s__unidentified_Ruminococcaceae
ASV_12967	d__Bacteria; p__Firmicutes; c__Clostridia; o__Clostridiales; f__Lachnospiraceae; g__Blautia; s__unidentified_Blautia	0	0	0	0	0	0	49	128	23	0	0	0	0	0	0	0	0	0	0	0	0	0	0	0	71	32	0	0	0	69	0	0	0	0	0	0	0	0	0	0	d__Bacteria; p__Firmicutes; c__Clostridia; o__Clostridiales; f__Lachnospiraceae; g__Blautia; s__unidentified_Blautia
ASV_25188	d__Bacteria; p__Firmicutes; c__Clostridia; o__Clostridiales; f__unclassified_Clostridiales; g__unclassified_Clostridiales; s__unclassified_Clostridiales	0	0	0	0	0	0	0	0	0	0	0	0	0	0	0	0	0	0	0	0	0	0	0	0	0	0	0	0	0	0	0	0	15	0	0	0	0	0	0	157	d__Bacteria; p__Firmicutes; c__Clostridia; o__Clostridiales; f__unclassified_Clostridiales; g__unclassified_Clostridiales; s__unclassified_Clostridiales
ASV_36020	d__Bacteria; p__Firmicutes; c__Clostridia; o__Clostridiales; f__Ruminococcaceae; g__unidentified_Ruminococcaceae; s__unidentified_Ruminococcaceae	0	0	0	0	0	0	0	0	0	0	0	0	0	0	0	0	0	0	0	0	0	0	0	38	61	0	19	0	39	52	0	0	0	0	0	0	0	0	0	0	d__Bacteria; p__Firmicutes; c__Clostridia; o__Clostridiales; f__Ruminococcaceae; g__unidentified_Ruminococcaceae; s__unidentified_Ruminococcaceae
ASV_11036	d__Bacteria; p__Firmicutes; c__Clostridia; o__Clostridiales; f__Lachnospiraceae; g__Blautia; s__Blautia_producta	0	0	0	0	0	0	0	0	0	0	0	0	0	0	0	0	0	0	0	0	0	0	0	0	48	0	0	43	0	40	0	0	0	0	0	0	0	0	39	0	d__Bacteria; p__Firmicutes; c__Clostridia; o__Clostridiales; f__Lachnospiraceae; g__Blautia; s__Blautia_producta
ASV_57454	d__Bacteria; p__Firmicutes; c__Clostridia; o__Clostridiales; f__Lachnospiraceae; g__Blautia; s__Blautia_producta	0	0	0	0	0	0	0	0	0	0	0	0	0	0	0	0	0	0	0	0	0	0	0	0	0	0	0	0	0	0	0	134	0	0	0	0	0	0	36	0	d__Bacteria; p__Firmicutes; c__Clostridia; o__Clostridiales; f__Lachnospiraceae; g__Blautia; s__Blautia_producta
ASV_45940	d__Bacteria; p__Firmicutes; c__Clostridia; o__Clostridiales; f__Ruminococcaceae; g__Oscillospira; s__unidentified_Oscillospira	0	0	0	0	0	0	0	0	0	0	0	0	166	0	0	0	0	0	0	119	0	0	0	0	0	0	0	0	0	0	0	0	0	0	46	0	0	38	0	86	d__Bacteria; p__Firmicutes; c__Clostridia; o__Clostridiales; f__Ruminococcaceae; g__Oscillospira; s__unidentified_Oscillospira
ASV_44543	d__Bacteria; p__Bacteroidetes; c__Bacteroidia; o__Bacteroidales; f__Rikenellaceae; g__unidentified_Rikenellaceae; s__unidentified_Rikenellaceae	12	58	45	14	28	56	4	0	18	0	0	0	0	0	0	0	0	0	0	0	24	27	28	30	38	59	6	0	30	36	0	0	0	0	0	0	0	0	0	0	d__Bacteria; p__Bacteroidetes; c__Bacteroidia; o__Bacteroidales; f__Rikenellaceae; g__unidentified_Rikenellaceae; s__unidentified_Rikenellaceae
ASV_13673	d__Bacteria; p__Firmicutes; c__Clostridia; o__Clostridiales; f__Lachnospiraceae; g__Dorea; s__unidentified_Dorea	0	31	7	18	36	76	8	41	0	200	0	0	0	0	0	0	0	0	0	0	0	20	94	91	0	47	12	63	47	0	0	0	0	0	0	0	0	0	0	0	d__Bacteria; p__Firmicutes; c__Clostridia; o__Clostridiales; f__Lachnospiraceae; g__Dorea; s__unidentified_Dorea
ASV_40100	d__Bacteria; p__Firmicutes; c__Bacilli; o__Lactobacillales; f__Streptococcaceae; g__Streptococcus; s__unidentified_Streptococcus	0	0	0	0	0	0	8	11	0	0	0	7	0	9	14	49	23	5	20	9	0	0	0	0	14	0	0	0	0	0	19	0	13	0	17	13	20	25	46	0	d__Bacteria; p__Firmicutes; c__Bacilli; o__Lactobacillales; f__Streptococcaceae; g__Streptococcus; s__unidentified_Streptococcus
ASV_21320	d__Bacteria; p__Firmicutes; c__Clostridia; o__Clostridiales; f__Lachnospiraceae; g__unidentified_Lachnospiraceae; s__unidentified_Lachnospiraceae	0	14	0	0	0	839	0	0	0	0	0	0	0	0	0	0	0	0	0	0	0	0	554	269	29	0	0	94	0	44	0	0	0	0	0	0	0	0	0	0	d__Bacteria; p__Firmicutes; c__Clostridia; o__Clostridiales; f__Lachnospiraceae; g__unidentified_Lachnospiraceae; s__unidentified_Lachnospiraceae
ASV_5676	d__Bacteria; p__Firmicutes; c__Clostridia; o__Clostridiales; f__Ruminococcaceae; g__unclassified_Ruminococcaceae; s__unclassified_Ruminococcaceae	113	38	58	0	0	46	49	110	67	32	0	0	0	0	0	0	0	0	0	0	81	124	42	48	23	30	0	64	0	50	0	0	0	0	0	0	0	0	0	0	d__Bacteria; p__Firmicutes; c__Clostridia; o__Clostridiales; f__Ruminococcaceae; g__unclassified_Ruminococcaceae; s__unclassified_Ruminococcaceae
ASV_32751	d__Bacteria; p__Firmicutes; c__Clostridia; o__Clostridiales; f__unidentified_Clostridiales; g__unidentified_Clostridiales; s__unidentified_Clostridiales	0	0	0	0	0	0	0	0	0	0	0	0	0	0	0	0	0	0	0	0	0	0	0	0	0	0	0	0	0	0	0	11	0	0	0	119	0	37	0	0	d__Bacteria; p__Firmicutes; c__Clostridia; o__Clostridiales; f__unidentified_Clostridiales; g__unidentified_Clostridiales; s__unidentified_Clostridiales
ASV_57101	d__Bacteria; p__Firmicutes; c__Clostridia; o__Clostridiales; f__unidentified_Clostridiales; g__unidentified_Clostridiales; s__unidentified_Clostridiales	0	0	0	0	0	0	0	0	0	0	0	0	0	0	0	0	0	0	0	0	0	0	0	0	0	0	0	0	0	0	0	38	0	129	0	0	0	0	0	0	d__Bacteria; p__Firmicutes; c__Clostridia; o__Clostridiales; f__unidentified_Clostridiales; g__unidentified_Clostridiales; s__unidentified_Clostridiales
ASV_60105	d__Bacteria; p__Firmicutes; c__Clostridia; o__Clostridiales; f__unidentified_Clostridiales; g__unidentified_Clostridiales; s__unidentified_Clostridiales	0	0	0	0	0	0	0	0	0	0	0	0	0	0	0	0	0	0	0	0	0	0	0	0	0	0	0	0	0	0	0	0	66	0	23	28	0	50	0	0	d__Bacteria; p__Firmicutes; c__Clostridia; o__Clostridiales; f__unidentified_Clostridiales; g__unidentified_Clostridiales; s__unidentified_Clostridiales
ASV_13154	d__Bacteria; p__Firmicutes; c__Clostridia; o__Clostridiales; f__unclassified_Clostridiales; g__unclassified_Clostridiales; s__unclassified_Clostridiales	0	0	0	0	0	0	0	0	0	0	0	0	0	0	0	0	0	0	0	0	0	0	0	0	0	0	0	0	0	0	0	0	0	167	0	0	0	0	0	0	d__Bacteria; p__Firmicutes; c__Clostridia; o__Clostridiales; f__unclassified_Clostridiales; g__unclassified_Clostridiales; s__unclassified_Clostridiales
ASV_23427	d__Bacteria; p__Bacteroidetes; c__Bacteroidia; o__Bacteroidales; f__S24-7; g__unidentified_S24-7; s__unidentified_S24-7	15	11	40	8	9	0	11	0	0	0	0	0	0	0	15	0	0	0	0	0	16	45	27	16	8	17	12	4	5	1	0	0	0	0	0	0	3	116	0	0	d__Bacteria; p__Bacteroidetes; c__Bacteroidia; o__Bacteroidales; f__S24-7; g__unidentified_S24-7; s__unidentified_S24-7
ASV_46810	d__Bacteria; p__Firmicutes; c__Clostridia; o__Clostridiales; f__Ruminococcaceae; g__Ruminococcus; s__unidentified_Ruminococcus	0	0	0	0	0	0	0	0	0	0	0	0	73	0	0	0	0	8	0	37	0	0	0	0	0	0	28	0	0	0	0	0	0	0	25	20	0	93	0	0	d__Bacteria; p__Firmicutes; c__Clostridia; o__Clostridiales; f__Ruminococcaceae; g__Ruminococcus; s__unidentified_Ruminococcus
ASV_14213	d__Bacteria; p__Firmicutes; c__Clostridia; o__Clostridiales; f__Lachnospiraceae; g__Dorea; s__unidentified_Dorea	0	0	0	0	0	0	0	0	0	0	0	0	0	0	0	0	0	0	0	0	0	0	0	0	53	35	0	30	0	47	0	0	0	0	0	0	0	0	0	0	d__Bacteria; p__Firmicutes; c__Clostridia; o__Clostridiales; f__Lachnospiraceae; g__Dorea; s__unidentified_Dorea
ASV_72	d__Bacteria; p__Bacteroidetes; c__Bacteroidia; o__Bacteroidales; f__Rikenellaceae; g__Alistipes; s__Alistipes_indistinctus	0	0	0	0	0	0	0	0	0	0	8	6	31	8	8	87	5	10	19	15	0	0	0	0	0	0	0	0	0	0	8	8	8	19	12	2	10	8	67	23	d__Bacteria; p__Bacteroidetes; c__Bacteroidia; o__Bacteroidales; f__Rikenellaceae; g__Alistipes; s__Alistipes_indistinctus
ASV_36394	d__Bacteria; p__Firmicutes; c__Clostridia; o__Clostridiales; f__unidentified_Clostridiales; g__unidentified_Clostridiales; s__unidentified_Clostridiales	0	8	0	0	0	0	0	4	0	0	0	0	0	0	0	0	0	0	0	0	0	0	0	0	23	0	0	0	0	0	0	1	0	0	0	0	118	0	22	0	d__Bacteria; p__Firmicutes; c__Clostridia; o__Clostridiales; f__unidentified_Clostridiales; g__unidentified_Clostridiales; s__unidentified_Clostridiales
ASV_47488	d__Bacteria; p__Firmicutes; c__Clostridia; o__Clostridiales; f__unidentified_Clostridiales; g__unidentified_Clostridiales; s__unidentified_Clostridiales	0	0	0	0	0	0	0	0	0	0	0	0	0	0	0	0	0	0	0	0	0	0	0	0	0	0	0	0	5	0	44	0	9	87	8	0	0	11	0	0	d__Bacteria; p__Firmicutes; c__Clostridia; o__Clostridiales; f__unidentified_Clostridiales; g__unidentified_Clostridiales; s__unidentified_Clostridiales
ASV_45752	d__Bacteria; p__Proteobacteria; c__Betaproteobacteria; o__Burkholderiales; f__Alcaligenaceae; g__Sutterella; s__unidentified_Sutterella	0	0	0	0	0	0	0	0	0	0	4	9	12	44	0	13	29	26	7	18	0	0	0	0	0	0	0	0	0	0	3	3	12	16	16	0	19	19	63	13	d__Bacteria; p__Proteobacteria; c__Betaproteobacteria; o__Burkholderiales; f__Alcaligenaceae; g__Sutterella; s__unidentified_Sutterella
ASV_1565	d__Bacteria; p__Firmicutes; c__Clostridia; o__Clostridiales; f__Ruminococcaceae; g__unidentified_Ruminococcaceae; s__unidentified_Ruminococcaceae	0	0	6	0	0	0	0	0	0	0	0	12	0	0	0	0	0	0	0	0	0	0	0	0	0	0	0	7	0	0	0	13	0	0	0	10	53	0	80	0	d__Bacteria; p__Firmicutes; c__Clostridia; o__Clostridiales; f__Ruminococcaceae; g__unidentified_Ruminococcaceae; s__unidentified_Ruminococcaceae
ASV_58533	d__Bacteria; p__Firmicutes; c__Clostridia; o__Clostridiales; f__Ruminococcaceae; g__unidentified_Ruminococcaceae; s__unidentified_Ruminococcaceae	0	8	0	0	0	0	0	0	0	0	8	5	8	0	17	107	26	0	4	64	0	0	0	4	0	0	0	13	0	0	0	0	0	0	5	0	0	31	105	9	d__Bacteria; p__Firmicutes; c__Clostridia; o__Clostridiales; f__Ruminococcaceae; g__unidentified_Ruminococcaceae; s__unidentified_Ruminococcaceae
ASV_6419	d__Bacteria; p__Bacteroidetes; c__Bacteroidia; o__Bacteroidales; f__Prevotellaceae; g__Prevotella; s__unidentified_Prevotella	30	0	0	8	0	0	8	18	0	0	0	0	0	0	0	0	0	0	0	0	0	129	17	0	42	0	0	25	17	78	0	0	0	0	0	0	0	0	0	0	d__Bacteria; p__Bacteroidetes; c__Bacteroidia; o__Bacteroidales; f__Prevotellaceae; g__Prevotella; s__unidentified_Prevotella
ASV_23778	d__Bacteria; p__Firmicutes; c__Clostridia; o__Clostridiales; f__unidentified_Clostridiales; g__unidentified_Clostridiales; s__unidentified_Clostridiales	0	0	0	0	0	0	0	0	0	0	0	70	0	0	5	13	0	13	41	24	0	0	0	0	0	0	24	0	0	0	5	0	35	20	0	0	26	6	0	46	d__Bacteria; p__Firmicutes; c__Clostridia; o__Clostridiales; f__unidentified_Clostridiales; g__unidentified_Clostridiales; s__unidentified_Clostridiales
ASV_7284	d__Bacteria; p__Firmicutes; c__Clostridia; o__Clostridiales; f__Lachnospiraceae; g__unidentified_Lachnospiraceae; s__unidentified_Lachnospiraceae	0	0	0	0	0	0	0	0	0	0	0	0	0	0	0	0	0	0	0	0	0	0	0	0	75	0	0	0	0	86	0	0	0	0	0	0	0	0	0	0	d__Bacteria; p__Firmicutes; c__Clostridia; o__Clostridiales; f__Lachnospiraceae; g__unidentified_Lachnospiraceae; s__unidentified_Lachnospiraceae
ASV_21935	d__Bacteria; p__Firmicutes; c__Clostridia; o__Clostridiales; f__unidentified_Clostridiales; g__unidentified_Clostridiales; s__unidentified_Clostridiales	24	134	8	0	6	795	6	10	60	3095	0	0	0	0	0	0	0	0	0	0	15	49	50	331	13	57	23	0	52	16	0	0	0	0	0	0	0	0	0	0	d__Bacteria; p__Firmicutes; c__Clostridia; o__Clostridiales; f__unidentified_Clostridiales; g__unidentified_Clostridiales; s__unidentified_Clostridiales
ASV_26500	d__Bacteria; p__Bacteroidetes; c__Bacteroidia; o__Bacteroidales; f__Bacteroidaceae; g__Bacteroides; s__Bacteroides_plebeius	0	0	0	0	0	0	0	0	0	0	0	0	57	70	0	0	21	0	0	19	0	0	0	0	0	0	0	0	0	0	0	0	0	118	0	15	0	0	28	0	d__Bacteria; p__Bacteroidetes; c__Bacteroidia; o__Bacteroidales; f__Bacteroidaceae; g__Bacteroides; s__Bacteroides_plebeius
ASV_3216	d__Bacteria; p__Firmicutes; c__Clostridia; o__Clostridiales; f__Ruminococcaceae; g__Oscillospira; s__unidentified_Oscillospira	0	0	15	0	7	0	0	0	0	0	0	0	0	0	0	0	0	0	0	0	0	0	0	0	0	0	0	0	0	0	21	23	12	0	0	0	0	0	78	25	d__Bacteria; p__Firmicutes; c__Clostridia; o__Clostridiales; f__Ruminococcaceae; g__Oscillospira; s__unidentified_Oscillospira
ASV_29646	d__Bacteria; p__Firmicutes; c__Clostridia; o__Clostridiales; f__Lachnospiraceae; g__Blautia; s__unidentified_Blautia	2	5	0	0	0	0	14	88	1	0	0	0	0	0	0	0	0	0	0	0	9	13	6	0	27	14	0	96	0	21	0	0	0	0	0	0	0	0	0	0	d__Bacteria; p__Firmicutes; c__Clostridia; o__Clostridiales; f__Lachnospiraceae; g__Blautia; s__unidentified_Blautia
ASV_19808	d__Bacteria; p__Firmicutes; c__Clostridia; o__Clostridiales; f__unidentified_Clostridiales; g__unidentified_Clostridiales; s__unidentified_Clostridiales	81	0	31	0	0	60	0	0	31	114	0	0	0	0	0	0	0	0	0	0	107	154	0	39	37	13	0	72	0	36	0	0	0	0	0	0	0	0	0	0	d__Bacteria; p__Firmicutes; c__Clostridia; o__Clostridiales; f__unidentified_Clostridiales; g__unidentified_Clostridiales; s__unidentified_Clostridiales
ASV_25420	d__Bacteria; p__Firmicutes; c__Clostridia; o__Clostridiales; f__Lachnospiraceae; g__unidentified_Lachnospiraceae; s__unidentified_Lachnospiraceae	0	15	0	0	0	0	0	0	0	0	0	0	0	0	0	0	0	0	0	0	0	0	0	0	0	24	0	0	0	0	0	0	0	0	0	0	0	0	134	0	d__Bacteria; p__Firmicutes; c__Clostridia; o__Clostridiales; f__Lachnospiraceae; g__unidentified_Lachnospiraceae; s__unidentified_Lachnospiraceae
ASV_34608	d__Bacteria; p__Firmicutes; c__Clostridia; o__Clostridiales; f__Ruminococcaceae; g__unclassified_Ruminococcaceae; s__unclassified_Ruminococcaceae	64	49	51	0	0	3	7	35	6	18	0	0	0	0	0	0	0	0	0	0	64	82	52	4	24	13	17	31	50	21	0	0	0	0	0	0	0	0	0	0	d__Bacteria; p__Firmicutes; c__Clostridia; o__Clostridiales; f__Ruminococcaceae; g__unclassified_Ruminococcaceae; s__unclassified_Ruminococcaceae
ASV_38239	d__Bacteria; p__Firmicutes; c__Clostridia; o__Clostridiales; f__Ruminococcaceae; g__Ruminococcus; s__unidentified_Ruminococcus	21	29	69	0	4	131	0	0	0	35	0	0	0	0	0	0	0	0	0	0	9	47	0	61	19	14	0	0	0	19	0	10	0	0	0	7	56	0	30	0	d__Bacteria; p__Firmicutes; c__Clostridia; o__Clostridiales; f__Ruminococcaceae; g__Ruminococcus; s__unidentified_Ruminococcus
ASV_37758	d__Bacteria; p__Firmicutes; c__Clostridia; o__Clostridiales; f__Lachnospiraceae; g__Blautia; s__unidentified_Blautia	0	0	216	0	0	202	0	0	0	0	0	0	0	0	0	0	0	0	0	0	0	0	0	185	65	39	0	0	0	51	0	0	0	0	0	0	0	0	0	0	d__Bacteria; p__Firmicutes; c__Clostridia; o__Clostridiales; f__Lachnospiraceae; g__Blautia; s__unidentified_Blautia
ASV_11470	d__Bacteria; p__Firmicutes; c__Clostridia; o__Clostridiales; f__Lachnospiraceae; g__Blautia; s__unidentified_Blautia	0	40	14	0	0	0	0	0	17	0	0	25	0	0	0	0	0	0	1	0	1	0	0	0	0	47	24	0	0	0	0	0	0	0	0	0	3	0	80	1	d__Bacteria; p__Firmicutes; c__Clostridia; o__Clostridiales; f__Lachnospiraceae; g__Blautia; s__unidentified_Blautia
ASV_16268	d__Bacteria; p__Firmicutes; c__Clostridia; o__Clostridiales; f__Clostridiaceae; g__Clostridium; s__unidentified_Clostridium	0	0	0	0	6	0	0	0	0	0	12	0	0	0	0	10	0	7	0	9	0	0	0	0	0	0	0	0	14	0	0	0	0	0	4	0	8	9	107	13	d__Bacteria; p__Firmicutes; c__Clostridia; o__Clostridiales; f__Clostridiaceae; g__Clostridium; s__unidentified_Clostridium
ASV_35460	d__Bacteria; p__Firmicutes; c__Clostridia; o__Clostridiales; f__unclassified_Clostridiales; g__unclassified_Clostridiales; s__unclassified_Clostridiales	0	0	0	0	0	0	0	0	0	0	0	0	0	0	0	0	0	0	0	0	0	0	0	0	0	0	0	0	0	0	0	0	0	62	66	0	0	27	0	0	d__Bacteria; p__Firmicutes; c__Clostridia; o__Clostridiales; f__unclassified_Clostridiales; g__unclassified_Clostridiales; s__unclassified_Clostridiales
ASV_60530	d__Bacteria; p__Bacteroidetes; c__Bacteroidia; o__Bacteroidales; f__[Paraprevotellaceae]; g__Paraprevotella; s__unidentified_Paraprevotella	0	769	0	8	11	4	0	0	0	5	0	0	0	0	0	0	0	0	0	0	0	0	77	0	0	0	116	0	38	0	0	0	0	0	0	0	0	0	0	0	d__Bacteria; p__Bacteroidetes; c__Bacteroidia; o__Bacteroidales; f__[Paraprevotellaceae]; g__Paraprevotella; s__unidentified_Paraprevotella
ASV_43053	d__Bacteria; p__Bacteroidetes; c__Bacteroidia; o__Bacteroidales; f__Rikenellaceae; g__human; s__human_gut_metagenome	0	0	0	0	0	0	0	0	0	0	9	4	58	60	17	65	33	45	46	7	0	0	0	0	0	0	0	0	0	0	40	0	26	21	0	0	0	36	0	31	d__Bacteria; p__Bacteroidetes; c__Bacteroidia; o__Bacteroidales; f__Rikenellaceae; g__human; s__human_gut_metagenome
ASV_23686	d__Bacteria; p__Bacteroidetes; c__Bacteroidia; o__Bacteroidales; f__Porphyromonadaceae; g__Parabacteroides; s__unidentified_Parabacteroides	0	0	0	0	0	0	0	0	0	0	27	9	29	24	11	24	23	29	28	17	0	0	0	0	0	0	0	0	0	0	32	0	20	12	41	5	13	8	0	23	d__Bacteria; p__Bacteroidetes; c__Bacteroidia; o__Bacteroidales; f__Porphyromonadaceae; g__Parabacteroides; s__unidentified_Parabacteroides
ASV_25087	d__Bacteria; p__Firmicutes; c__Clostridia; o__Clostridiales; f__unidentified_Clostridiales; g__unidentified_Clostridiales; s__unidentified_Clostridiales	0	0	0	0	0	0	0	0	0	0	0	0	0	0	0	0	0	0	0	0	0	0	0	0	0	0	0	0	0	0	0	0	154	0	0	0	0	0	0	0	d__Bacteria; p__Firmicutes; c__Clostridia; o__Clostridiales; f__unidentified_Clostridiales; g__unidentified_Clostridiales; s__unidentified_Clostridiales
ASV_4171	d__Bacteria; p__Tenericutes; c__Mollicutes; o__RF39; f__unidentified_RF39; g__unidentified_RF39; s__unidentified_RF39	0	9	25	0	0	80	9	63	25	0	0	0	0	0	0	0	0	0	0	0	0	9	0	19	41	49	0	0	9	54	0	0	0	0	0	0	0	0	0	0	d__Bacteria; p__Tenericutes; c__Mollicutes; o__RF39; f__unidentified_RF39; g__unidentified_RF39; s__unidentified_RF39
ASV_56416	d__Bacteria; p__Firmicutes; c__Bacilli; o__Turicibacterales; f__Turicibacteraceae; g__Turicibacter; s__unidentified_Turicibacter	0	0	0	0	0	0	0	0	0	0	0	0	0	0	0	0	0	0	0	0	0	0	0	0	0	18	40	0	0	0	15	0	0	0	14	0	24	0	25	17	d__Bacteria; p__Firmicutes; c__Bacilli; o__Turicibacterales; f__Turicibacteraceae; g__Turicibacter; s__unidentified_Turicibacter
ASV_29817	d__Bacteria; p__Firmicutes; c__Clostridia; o__Clostridiales; f__Lachnospiraceae; g__[Ruminococcus]; s__[Ruminococcus]_gnavus	0	0	0	0	0	0	0	0	0	0	0	0	0	0	0	0	0	0	0	0	0	0	0	0	0	0	0	0	153	0	0	0	0	0	0	0	0	0	0	0	d__Bacteria; p__Firmicutes; c__Clostridia; o__Clostridiales; f__Lachnospiraceae; g__[Ruminococcus]; s__[Ruminococcus]_gnavus
ASV_42861	d__Bacteria; p__Firmicutes; c__Clostridia; o__Clostridiales; f__unidentified_Clostridiales; g__unidentified_Clostridiales; s__unidentified_Clostridiales	0	0	0	0	0	0	0	0	0	0	0	0	0	0	0	0	0	0	0	0	0	0	0	0	0	12	10	106	17	6	0	0	0	0	0	0	0	0	0	0	d__Bacteria; p__Firmicutes; c__Clostridia; o__Clostridiales; f__unidentified_Clostridiales; g__unidentified_Clostridiales; s__unidentified_Clostridiales
ASV_16911	d__Bacteria; p__Firmicutes; c__Clostridia; o__Clostridiales; f__Lachnospiraceae; g__unclassified_Lachnospiraceae; s__unclassified_Lachnospiraceae	89	0	87	0	0	0	0	0	11	0	0	0	0	0	0	0	0	0	0	0	36	67	0	29	0	98	0	0	0	41	0	0	0	0	0	0	0	0	12	0	d__Bacteria; p__Firmicutes; c__Clostridia; o__Clostridiales; f__Lachnospiraceae; g__unclassified_Lachnospiraceae; s__unclassified_Lachnospiraceae
ASV_52299	d__Bacteria; p__Firmicutes; c__Clostridia; o__Clostridiales; f__Clostridiaceae; g__Clostridium; s__unidentified_Clostridium	14	8	0	12	86	0	0	12	0	0	0	0	0	0	0	0	0	0	0	0	0	14	73	0	0	19	0	38	94	0	0	0	0	0	0	0	0	0	0	0	d__Bacteria; p__Firmicutes; c__Clostridia; o__Clostridiales; f__Clostridiaceae; g__Clostridium; s__unidentified_Clostridium
ASV_21816	d__Bacteria; p__Firmicutes; c__Clostridia; o__Clostridiales; f__Lachnospiraceae; g__unidentified_Lachnospiraceae; s__unidentified_Lachnospiraceae	0	0	0	0	0	0	0	0	0	0	0	52	0	0	0	0	0	0	0	0	0	0	0	0	0	0	0	0	0	0	68	0	0	0	0	0	18	0	40	25	d__Bacteria; p__Firmicutes; c__Clostridia; o__Clostridiales; f__Lachnospiraceae; g__unidentified_Lachnospiraceae; s__unidentified_Lachnospiraceae
ASV_1074	d__Bacteria; p__Firmicutes; c__Clostridia; o__Clostridiales; f__Lachnospiraceae; g__unidentified_Lachnospiraceae; s__unidentified_Lachnospiraceae	0	0	0	0	0	0	0	0	0	0	0	0	38	0	0	0	0	0	0	0	0	0	0	0	0	0	0	0	0	0	0	0	61	0	65	0	0	0	0	25	d__Bacteria; p__Firmicutes; c__Clostridia; o__Clostridiales; f__Lachnospiraceae; g__unidentified_Lachnospiraceae; s__unidentified_Lachnospiraceae
ASV_58796	d__Bacteria; p__Firmicutes; c__Bacilli; o__Lactobacillales; f__Lactobacillaceae; g__Lactobacillus; s__unidentified_Lactobacillus	21	0	19	21	40	0	3	0	0	0	0	0	0	0	0	0	0	0	0	0	6	0	21	0	4	2	0	0	7	15	0	0	0	0	0	102	0	0	20	0	d__Bacteria; p__Firmicutes; c__Bacilli; o__Lactobacillales; f__Lactobacillaceae; g__Lactobacillus; s__unidentified_Lactobacillus
ASV_1057	d__Bacteria; p__Firmicutes; c__Clostridia; o__Clostridiales; f__Ruminococcaceae; g__Oscillospira; s__unidentified_Oscillospira	0	0	0	0	3	0	0	19	7	0	6	4	23	0	0	20	7	40	0	45	6	42	8	0	0	0	0	9	8	18	0	0	0	8	26	10	13	58	0	0	d__Bacteria; p__Firmicutes; c__Clostridia; o__Clostridiales; f__Ruminococcaceae; g__Oscillospira; s__unidentified_Oscillospira
ASV_13671	d__Bacteria; p__Firmicutes; c__Bacilli; o__Lactobacillales; f__Lactobacillaceae; g__Lactobacillus; s__unidentified_Lactobacillus	0	0	0	0	0	0	0	0	0	0	0	0	0	0	0	0	0	0	0	0	0	0	0	0	0	0	0	0	0	0	0	150	0	0	0	0	0	0	0	0	d__Bacteria; p__Firmicutes; c__Bacilli; o__Lactobacillales; f__Lactobacillaceae; g__Lactobacillus; s__unidentified_Lactobacillus
ASV_2363	d__Bacteria; p__Firmicutes; c__Clostridia; o__Clostridiales; f__Peptostreptococcaceae; g__unidentified_Peptostreptococcaceae; s__unidentified_Peptostreptococcaceae	0	0	0	0	0	0	0	0	0	0	17	228	0	43	42	37	0	0	301	0	0	0	0	0	0	0	0	0	0	0	0	0	39	0	0	0	111	0	0	0	d__Bacteria; p__Firmicutes; c__Clostridia; o__Clostridiales; f__Peptostreptococcaceae; g__unidentified_Peptostreptococcaceae; s__unidentified_Peptostreptococcaceae
ASV_19677	d__Bacteria; p__Firmicutes; c__Clostridia; o__Clostridiales; f__unidentified_Clostridiales; g__unidentified_Clostridiales; s__unidentified_Clostridiales	0	0	0	0	0	0	0	0	0	0	0	0	35	0	0	0	0	0	0	0	0	0	0	0	0	0	0	0	0	0	0	0	0	106	20	0	24	0	0	0	d__Bacteria; p__Firmicutes; c__Clostridia; o__Clostridiales; f__unidentified_Clostridiales; g__unidentified_Clostridiales; s__unidentified_Clostridiales
ASV_26999	d__Bacteria; p__Firmicutes; c__Bacilli; o__Lactobacillales; f__Lactobacillaceae; g__Lactobacillus; s__unidentified_Lactobacillus	0	0	0	0	0	0	0	0	0	0	0	0	0	0	0	0	0	0	0	0	0	0	0	0	16	29	0	56	48	0	0	0	0	0	0	0	0	0	0	0	d__Bacteria; p__Firmicutes; c__Bacilli; o__Lactobacillales; f__Lactobacillaceae; g__Lactobacillus; s__unidentified_Lactobacillus
ASV_34734	d__Bacteria; p__Firmicutes; c__Clostridia; o__Clostridiales; f__unclassified_Clostridiales; g__unclassified_Clostridiales; s__unclassified_Clostridiales	0	0	0	6	28	0	0	0	0	80	0	0	0	0	0	0	0	0	0	0	0	0	354	0	0	0	80	0	69	0	0	0	0	0	0	0	0	0	0	0	d__Bacteria; p__Firmicutes; c__Clostridia; o__Clostridiales; f__unclassified_Clostridiales; g__unclassified_Clostridiales; s__unclassified_Clostridiales
ASV_8370	d__Bacteria; p__Bacteroidetes; c__Bacteroidia; o__Bacteroidales; f__S24-7; g__unidentified_S24-7; s__unidentified_S24-7	20	61	22	0	9	17	0	0	0	19	0	0	0	0	0	0	0	0	0	0	0	87	18	8	25	35	0	24	30	34	0	0	0	0	0	0	0	0	0	0	d__Bacteria; p__Bacteroidetes; c__Bacteroidia; o__Bacteroidales; f__S24-7; g__unidentified_S24-7; s__unidentified_S24-7
ASV_8362	d__Bacteria; p__Firmicutes; c__Clostridia; o__Clostridiales; f__Lachnospiraceae; g__unidentified_Lachnospiraceae; s__unidentified_Lachnospiraceae	0	0	0	0	0	0	0	0	0	0	0	0	0	0	0	0	0	0	0	0	0	0	0	0	57	0	0	0	0	91	0	0	0	0	0	0	0	0	0	0	d__Bacteria; p__Firmicutes; c__Clostridia; o__Clostridiales; f__Lachnospiraceae; g__unidentified_Lachnospiraceae; s__unidentified_Lachnospiraceae
ASV_6373	d__Bacteria; p__Firmicutes; c__Clostridia; o__Clostridiales; f__unclassified_Clostridiales; g__unclassified_Clostridiales; s__unclassified_Clostridiales	0	0	0	0	0	0	0	0	0	0	0	0	0	0	0	0	0	0	0	0	0	0	0	0	0	0	0	0	0	0	93	0	23	0	32	0	0	0	0	0	d__Bacteria; p__Firmicutes; c__Clostridia; o__Clostridiales; f__unclassified_Clostridiales; g__unclassified_Clostridiales; s__unclassified_Clostridiales
ASV_49357	d__Bacteria; p__Firmicutes; c__Clostridia; o__Clostridiales; f__unidentified_Clostridiales; g__unidentified_Clostridiales; s__unidentified_Clostridiales	0	0	0	0	0	0	0	0	0	0	0	0	0	0	0	0	0	0	0	0	0	0	0	0	0	0	0	0	0	0	0	0	48	0	32	29	0	39	0	0	d__Bacteria; p__Firmicutes; c__Clostridia; o__Clostridiales; f__unidentified_Clostridiales; g__unidentified_Clostridiales; s__unidentified_Clostridiales
ASV_27297	d__Bacteria; p__Bacteroidetes; c__Bacteroidia; o__Bacteroidales; f__Prevotellaceae; g__Prevotella; s__unidentified_Prevotella	9	8	7	0	0	0	0	8	17	13	0	0	0	0	0	0	0	0	0	0	0	33	91	0	30	0	0	40	52	25	0	0	0	0	0	0	0	0	0	0	d__Bacteria; p__Bacteroidetes; c__Bacteroidia; o__Bacteroidales; f__Prevotellaceae; g__Prevotella; s__unidentified_Prevotella
ASV_37790	d__Bacteria; p__Firmicutes; c__Clostridia; o__Clostridiales; f__Clostridiaceae; g__unidentified_Clostridiaceae; s__unidentified_Clostridiaceae	212	24	141	0	0	0	0	0	46	0	0	0	0	0	0	0	0	0	0	0	102	178	33	230	0	51	96	0	0	0	0	0	0	0	0	0	0	0	0	0	d__Bacteria; p__Firmicutes; c__Clostridia; o__Clostridiales; f__Clostridiaceae; g__unidentified_Clostridiaceae; s__unidentified_Clostridiaceae
ASV_53733	d__Bacteria; p__Firmicutes; c__Clostridia; o__Clostridiales; f__Clostridiaceae; g__SMB53; s__unidentified_SMB53	0	0	0	0	0	0	0	0	0	0	0	0	0	0	0	0	0	0	0	0	0	0	0	0	0	0	0	14	0	28	0	0	0	0	0	0	26	0	79	0	d__Bacteria; p__Firmicutes; c__Clostridia; o__Clostridiales; f__Clostridiaceae; g__SMB53; s__unidentified_SMB53
ASV_19514	d__Bacteria; p__Firmicutes; c__Clostridia; o__Clostridiales; f__Lachnospiraceae; g__unidentified_Lachnospiraceae; s__unidentified_Lachnospiraceae	0	0	0	24	17	0	0	0	0	0	0	0	0	0	0	36	0	0	0	0	0	0	0	0	0	0	0	0	0	0	0	0	0	0	0	8	12	0	127	0	d__Bacteria; p__Firmicutes; c__Clostridia; o__Clostridiales; f__Lachnospiraceae; g__unidentified_Lachnospiraceae; s__unidentified_Lachnospiraceae
ASV_412	d__Bacteria; p__Proteobacteria; c__Epsilonproteobacteria; o__Campylobacterales; f__Helicobacteraceae; g__Flexispira; s__unidentified_Flexispira	10	0	29	0	2	10	14	0	15	0	0	0	0	0	0	0	0	0	0	0	0	50	0	0	9	47	40	6	30	14	0	0	0	0	0	0	0	0	0	0	d__Bacteria; p__Proteobacteria; c__Epsilonproteobacteria; o__Campylobacterales; f__Helicobacteraceae; g__Flexispira; s__unidentified_Flexispira
ASV_21287	d__Bacteria; p__Firmicutes; c__Clostridia; o__Clostridiales; f__Lachnospiraceae; g__unclassified_Lachnospiraceae; s__unclassified_Lachnospiraceae	40	35	0	0	0	0	46	81	30	10	0	0	0	0	0	0	0	0	0	0	66	32	51	0	37	24	0	25	0	60	0	0	0	0	0	0	0	0	0	0	d__Bacteria; p__Firmicutes; c__Clostridia; o__Clostridiales; f__Lachnospiraceae; g__unclassified_Lachnospiraceae; s__unclassified_Lachnospiraceae
ASV_127	d__Bacteria; p__Firmicutes; c__Clostridia; o__Clostridiales; f__Lachnospiraceae; g__unclassified_Lachnospiraceae; s__unclassified_Lachnospiraceae	0	0	0	0	0	0	0	0	0	0	0	0	0	0	0	0	0	0	0	0	0	0	0	0	0	106	29	11	0	0	0	0	0	0	0	0	0	0	0	0	d__Bacteria; p__Firmicutes; c__Clostridia; o__Clostridiales; f__Lachnospiraceae; g__unclassified_Lachnospiraceae; s__unclassified_Lachnospiraceae
ASV_18840	d__Bacteria; p__Firmicutes; c__Clostridia; o__Clostridiales; f__Ruminococcaceae; g__Oscillospira; s__unidentified_Oscillospira	0	0	0	0	0	0	0	0	0	0	0	102	27	22	0	0	0	140	0	0	0	0	0	0	0	0	0	0	0	0	0	0	84	0	25	26	0	0	11	0	d__Bacteria; p__Firmicutes; c__Clostridia; o__Clostridiales; f__Ruminococcaceae; g__Oscillospira; s__unidentified_Oscillospira
ASV_2555	d__Bacteria; p__Firmicutes; c__Bacilli; o__Turicibacterales; f__Turicibacteraceae; g__Turicibacter; s__unidentified_Turicibacter	0	0	0	0	0	0	0	0	0	0	50	0	30	10	0	151	0	85	81	75	0	0	0	0	0	0	0	0	0	0	27	0	32	0	39	18	0	0	0	29	d__Bacteria; p__Firmicutes; c__Bacilli; o__Turicibacterales; f__Turicibacteraceae; g__Turicibacter; s__unidentified_Turicibacter
ASV_37615	d__Bacteria; p__Firmicutes; c__Clostridia; o__Clostridiales; f__Lachnospiraceae; g__Blautia; s__unidentified_Blautia	0	0	0	0	0	0	0	0	0	0	0	0	0	0	38	18	26	0	22	0	0	0	0	0	0	0	0	0	0	0	17	10	0	9	0	0	16	50	15	28	d__Bacteria; p__Firmicutes; c__Clostridia; o__Clostridiales; f__Lachnospiraceae; g__Blautia; s__unidentified_Blautia
ASV_53375	d__Bacteria; p__Bacteroidetes; c__Bacteroidia; o__Bacteroidales; f__S24-7; g__unidentified_S24-7; s__unidentified_S24-7	28	35	63	0	12	0	27	44	16	0	0	0	0	0	0	0	0	0	0	0	23	15	66	0	27	0	18	27	58	14	0	0	0	0	0	0	0	0	0	0	d__Bacteria; p__Bacteroidetes; c__Bacteroidia; o__Bacteroidales; f__S24-7; g__unidentified_S24-7; s__unidentified_S24-7
ASV_30852	d__Bacteria; p__Bacteroidetes; c__Bacteroidia; o__Bacteroidales; f__S24-7; g__unidentified_S24-7; s__unidentified_S24-7	14	55	16	37	0	64	0	0	58	0	0	0	0	0	0	0	0	0	0	0	51	51	7	12	20	38	0	33	21	32	0	0	0	0	0	0	0	0	0	0	d__Bacteria; p__Bacteroidetes; c__Bacteroidia; o__Bacteroidales; f__S24-7; g__unidentified_S24-7; s__unidentified_S24-7
ASV_28860	d__Bacteria; p__Firmicutes; c__Clostridia; o__Clostridiales; f__Ruminococcaceae; g__Ruminococcus; s__unidentified_Ruminococcus	0	0	0	0	0	0	0	0	0	21	0	0	0	0	0	234	0	0	0	0	0	0	0	0	78	0	0	0	0	66	0	0	0	0	0	0	0	0	0	0	d__Bacteria; p__Firmicutes; c__Clostridia; o__Clostridiales; f__Ruminococcaceae; g__Ruminococcus; s__unidentified_Ruminococcus
ASV_47372	d__Bacteria; p__Firmicutes; c__Clostridia; o__Clostridiales; f__Lachnospiraceae; g__unclassified_Lachnospiraceae; s__unclassified_Lachnospiraceae	9	14	0	43	39	0	0	0	12	0	0	0	0	0	0	0	0	0	0	0	17	0	13	0	0	20	30	0	0	10	0	0	0	0	0	0	0	0	84	0	d__Bacteria; p__Firmicutes; c__Clostridia; o__Clostridiales; f__Lachnospiraceae; g__unclassified_Lachnospiraceae; s__unclassified_Lachnospiraceae
ASV_7357	d__Bacteria; p__Firmicutes; c__Clostridia; o__Clostridiales; f__unidentified_Clostridiales; g__unidentified_Clostridiales; s__unidentified_Clostridiales	0	0	0	0	0	0	0	0	0	0	0	0	0	0	0	0	0	0	0	0	0	0	0	0	0	0	0	0	0	0	0	0	0	39	0	105	0	0	0	0	d__Bacteria; p__Firmicutes; c__Clostridia; o__Clostridiales; f__unidentified_Clostridiales; g__unidentified_Clostridiales; s__unidentified_Clostridiales
ASV_54330	d__Bacteria; p__Bacteroidetes; c__Bacteroidia; o__Bacteroidales; f__Prevotellaceae; g__Prevotella; s__unidentified_Prevotella	13	4	11	0	1	0	2	3	0	7	0	0	0	0	0	0	0	0	0	0	4	20	3	0	49	0	0	14	11	69	0	0	0	0	0	0	0	0	0	0	d__Bacteria; p__Bacteroidetes; c__Bacteroidia; o__Bacteroidales; f__Prevotellaceae; g__Prevotella; s__unidentified_Prevotella
ASV_12631	d__Bacteria; p__Firmicutes; c__Clostridia; o__Clostridiales; f__unidentified_Clostridiales; g__unidentified_Clostridiales; s__unidentified_Clostridiales	0	0	0	0	0	0	0	0	0	0	0	0	0	0	0	0	0	0	0	0	0	0	0	0	0	6	0	0	0	0	0	58	0	42	10	0	0	0	0	27	d__Bacteria; p__Firmicutes; c__Clostridia; o__Clostridiales; f__unidentified_Clostridiales; g__unidentified_Clostridiales; s__unidentified_Clostridiales
ASV_37096	d__Bacteria; p__Bacteroidetes; c__Bacteroidia; o__Bacteroidales; f__S24-7; g__unidentified_S24-7; s__unidentified_S24-7	0	0	0	0	0	0	0	0	0	0	0	0	0	0	0	0	0	10	0	73	0	0	0	0	0	0	0	0	0	0	0	0	99	0	0	44	0	0	0	0	d__Bacteria; p__Bacteroidetes; c__Bacteroidia; o__Bacteroidales; f__S24-7; g__unidentified_S24-7; s__unidentified_S24-7
ASV_43280	d__Bacteria; p__Firmicutes; c__unclassified_Firmicutes; o__unclassified_Firmicutes; f__unclassified_Firmicutes; g__unclassified_Firmicutes; s__unclassified_Firmicutes	0	0	0	0	0	0	0	0	0	0	0	0	0	0	0	0	0	0	0	0	0	0	0	0	0	0	0	0	0	0	0	0	0	40	52	0	0	51	0	0	d__Bacteria; p__Firmicutes; c__unclassified_Firmicutes; o__unclassified_Firmicutes; f__unclassified_Firmicutes; g__unclassified_Firmicutes; s__unclassified_Firmicutes
ASV_33780	d__Bacteria; p__Firmicutes; c__Erysipelotrichi; o__Erysipelotrichales; f__Erysipelotrichaceae; g__unidentified_Erysipelotrichaceae; s__unidentified_Erysipelotrichaceae	0	37	0	0	4	2	4	19	5	0	0	0	0	0	0	0	0	0	0	0	12	6	2	22	0	58	21	13	50	0	0	0	0	0	0	0	0	0	0	0	d__Bacteria; p__Firmicutes; c__Erysipelotrichi; o__Erysipelotrichales; f__Erysipelotrichaceae; g__unidentified_Erysipelotrichaceae; s__unidentified_Erysipelotrichaceae
ASV_21323	d__Bacteria; p__Firmicutes; c__Clostridia; o__Clostridiales; f__unidentified_Clostridiales; g__unidentified_Clostridiales; s__unidentified_Clostridiales	0	0	0	0	0	0	0	0	0	30	0	0	0	0	0	0	0	0	0	0	0	0	0	0	0	0	0	131	11	0	0	0	0	0	0	0	0	0	0	0	d__Bacteria; p__Firmicutes; c__Clostridia; o__Clostridiales; f__unidentified_Clostridiales; g__unidentified_Clostridiales; s__unidentified_Clostridiales
ASV_1276	d__Bacteria; p__Firmicutes; c__Clostridia; o__Clostridiales; f__Peptostreptococcaceae; g__unidentified_Peptostreptococcaceae; s__unidentified_Peptostreptococcaceae	0	0	0	0	0	0	0	0	0	0	42	120	29	52	46	44	20	52	155	28	0	0	0	0	0	0	0	0	0	0	8	6	9	0	3	25	72	2	6	11	d__Bacteria; p__Firmicutes; c__Clostridia; o__Clostridiales; f__Peptostreptococcaceae; g__unidentified_Peptostreptococcaceae; s__unidentified_Peptostreptococcaceae
ASV_22774	d__Bacteria; p__Firmicutes; c__Clostridia; o__Clostridiales; f__Ruminococcaceae; g__Ruminococcus; s__unidentified_Ruminococcus	0	0	0	0	0	0	0	0	0	0	0	0	64	0	0	0	0	0	0	0	0	0	0	0	0	0	0	0	0	0	35	0	0	28	26	0	0	53	0	0	d__Bacteria; p__Firmicutes; c__Clostridia; o__Clostridiales; f__Ruminococcaceae; g__Ruminococcus; s__unidentified_Ruminococcus
ASV_42350	d__Bacteria; p__Firmicutes; c__Clostridia; o__Clostridiales; f__Ruminococcaceae; g__Ruminococcus; s__Ruminococcus_bromii	0	0	0	0	0	0	0	0	0	0	0	0	24	0	0	0	0	0	0	0	0	0	0	0	0	0	0	0	0	0	0	0	0	0	0	0	57	0	35	50	d__Bacteria; p__Firmicutes; c__Clostridia; o__Clostridiales; f__Ruminococcaceae; g__Ruminococcus; s__Ruminococcus_bromii
ASV_13653	d__Bacteria; p__Firmicutes; c__Clostridia; o__Clostridiales; f__Ruminococcaceae; g__Oscillospira; s__unidentified_Oscillospira	0	0	6	0	0	0	0	1	30	0	0	0	0	0	0	0	0	0	0	0	23	19	24	0	39	19	0	4	0	79	0	0	0	0	0	0	0	0	0	0	d__Bacteria; p__Firmicutes; c__Clostridia; o__Clostridiales; f__Ruminococcaceae; g__Oscillospira; s__unidentified_Oscillospira
ASV_8733	d__Bacteria; p__Bacteroidetes; c__Bacteroidia; o__Bacteroidales; f__Bacteroidaceae; g__Bacteroides; s__unidentified_Bacteroides	0	0	0	0	0	0	0	0	0	0	29	16	40	32	2	18	6	75	20	25	0	0	0	0	0	0	0	0	0	0	6	28	18	5	15	9	29	6	16	9	d__Bacteria; p__Bacteroidetes; c__Bacteroidia; o__Bacteroidales; f__Bacteroidaceae; g__Bacteroides; s__unidentified_Bacteroides
ASV_47122	d__Bacteria; p__Firmicutes; c__Clostridia; o__Clostridiales; f__unclassified_Clostridiales; g__unclassified_Clostridiales; s__unclassified_Clostridiales	0	0	0	0	0	0	0	0	0	0	0	0	0	0	0	45	0	46	0	47	0	0	0	0	0	0	0	0	0	0	0	0	141	0	0	0	0	0	0	0	d__Bacteria; p__Firmicutes; c__Clostridia; o__Clostridiales; f__unclassified_Clostridiales; g__unclassified_Clostridiales; s__unclassified_Clostridiales
ASV_42284	d__Bacteria; p__Firmicutes; c__Clostridia; o__Clostridiales; f__Lachnospiraceae; g__unclassified_Lachnospiraceae; s__unclassified_Lachnospiraceae	0	0	0	0	0	0	50	52	0	0	0	0	0	0	0	0	0	0	0	0	0	0	0	0	31	29	0	30	0	50	0	0	0	0	0	0	0	0	0	0	d__Bacteria; p__Firmicutes; c__Clostridia; o__Clostridiales; f__Lachnospiraceae; g__unclassified_Lachnospiraceae; s__unclassified_Lachnospiraceae
ASV_30026	d__Bacteria; p__Firmicutes; c__Clostridia; o__Clostridiales; f__unidentified_Clostridiales; g__unidentified_Clostridiales; s__unidentified_Clostridiales	0	29	0	0	0	0	0	0	0	0	0	0	0	0	0	0	0	29	0	35	0	0	0	0	0	0	43	0	39	0	0	0	29	0	0	29	0	0	0	0	d__Bacteria; p__Firmicutes; c__Clostridia; o__Clostridiales; f__unidentified_Clostridiales; g__unidentified_Clostridiales; s__unidentified_Clostridiales
ASV_43842	d__Bacteria; p__Tenericutes; c__Mollicutes; o__RF39; f__unidentified_RF39; g__unidentified_RF39; s__unidentified_RF39	2	14	7	8	16	0	0	0	0	0	0	0	0	0	0	0	0	0	0	0	18	20	161	0	0	0	0	0	140	0	0	0	0	0	0	0	0	0	0	0	d__Bacteria; p__Tenericutes; c__Mollicutes; o__RF39; f__unidentified_RF39; g__unidentified_RF39; s__unidentified_RF39
ASV_58336	d__Bacteria; p__Proteobacteria; c__Deltaproteobacteria; o__Desulfovibrionales; f__Desulfovibrionaceae; g__Desulfovibrio; s__unidentified_Desulfovibrio	0	0	0	44	43	0	0	110	0	0	0	0	0	0	0	0	0	0	0	0	0	0	216	0	0	0	14	15	110	0	0	0	0	0	0	0	0	0	0	0	d__Bacteria; p__Proteobacteria; c__Deltaproteobacteria; o__Desulfovibrionales; f__Desulfovibrionaceae; g__Desulfovibrio; s__unidentified_Desulfovibrio
ASV_28747	d__Bacteria; p__Bacteroidetes; c__Bacteroidia; o__Bacteroidales; f__Bacteroidaceae; g__Bacteroides; s__unidentified_Bacteroides	0	0	0	0	0	0	0	0	0	0	15	3	10	15	8	12	6	9	31	38	0	0	0	0	0	0	0	0	0	0	18	6	13	19	22	1	19	14	8	17	d__Bacteria; p__Bacteroidetes; c__Bacteroidia; o__Bacteroidales; f__Bacteroidaceae; g__Bacteroides; s__unidentified_Bacteroides
ASV_29375	d__Bacteria; p__Firmicutes; c__Clostridia; o__Clostridiales; f__unidentified_Clostridiales; g__unidentified_Clostridiales; s__unidentified_Clostridiales	0	0	0	0	0	0	0	0	0	0	10	0	16	0	0	0	0	0	0	0	0	0	0	0	0	0	0	0	0	0	60	0	12	24	0	0	0	29	0	12	d__Bacteria; p__Firmicutes; c__Clostridia; o__Clostridiales; f__unidentified_Clostridiales; g__unidentified_Clostridiales; s__unidentified_Clostridiales
ASV_59256	d__Bacteria; p__Firmicutes; c__Clostridia; o__Clostridiales; f__Lachnospiraceae; g__unidentified_Lachnospiraceae; s__unidentified_Lachnospiraceae	0	0	0	0	0	0	0	0	0	0	0	0	0	0	0	0	0	0	0	0	0	0	0	0	0	0	0	0	0	0	0	0	55	0	68	0	14	0	0	0	d__Bacteria; p__Firmicutes; c__Clostridia; o__Clostridiales; f__Lachnospiraceae; g__unidentified_Lachnospiraceae; s__unidentified_Lachnospiraceae
ASV_50599	d__Bacteria; p__Firmicutes; c__Clostridia; o__Clostridiales; f__unidentified_Clostridiales; g__unidentified_Clostridiales; s__unidentified_Clostridiales	0	0	92	0	0	0	0	0	81	0	0	0	0	0	0	0	0	0	0	0	0	0	0	0	17	44	10	31	22	12	0	0	0	0	0	0	0	0	0	0	d__Bacteria; p__Firmicutes; c__Clostridia; o__Clostridiales; f__unidentified_Clostridiales; g__unidentified_Clostridiales; s__unidentified_Clostridiales
ASV_13485	d__Bacteria; p__Bacteroidetes; c__Bacteroidia; o__Bacteroidales; f__S24-7; g__unidentified_S24-7; s__unidentified_S24-7	31	28	14	68	40	14	0	0	5	0	0	0	0	0	0	0	0	0	0	0	52	80	34	8	8	6	53	0	28	21	0	0	0	0	20	0	0	0	0	0	d__Bacteria; p__Bacteroidetes; c__Bacteroidia; o__Bacteroidales; f__S24-7; g__unidentified_S24-7; s__unidentified_S24-7
ASV_49614	d__Bacteria; p__Firmicutes; c__Clostridia; o__Clostridiales; f__Ruminococcaceae; g__unidentified_Ruminococcaceae; s__unidentified_Ruminococcaceae	14	48	99	0	0	0	0	0	76	0	0	0	0	0	0	0	0	0	0	0	94	88	0	0	9	43	0	84	0	0	0	0	0	0	0	0	0	0	0	0	d__Bacteria; p__Firmicutes; c__Clostridia; o__Clostridiales; f__Ruminococcaceae; g__unidentified_Ruminococcaceae; s__unidentified_Ruminococcaceae
ASV_15740	d__Bacteria; p__Firmicutes; c__Clostridia; o__Clostridiales; f__unidentified_Clostridiales; g__unidentified_Clostridiales; s__unidentified_Clostridiales	0	18	0	0	0	0	0	0	0	0	0	0	0	0	0	0	0	0	0	0	0	0	0	0	0	0	56	21	59	0	0	0	0	0	0	0	0	0	0	0	d__Bacteria; p__Firmicutes; c__Clostridia; o__Clostridiales; f__unidentified_Clostridiales; g__unidentified_Clostridiales; s__unidentified_Clostridiales
ASV_56594	d__Bacteria; p__Firmicutes; c__Clostridia; o__Clostridiales; f__Ruminococcaceae; g__unidentified_Ruminococcaceae; s__unidentified_Ruminococcaceae	37	17	20	22	16	36	0	52	31	7	0	0	0	0	0	0	0	18	0	36	0	19	0	36	0	0	12	22	33	0	0	0	30	0	0	26	0	0	13	0	d__Bacteria; p__Firmicutes; c__Clostridia; o__Clostridiales; f__Ruminococcaceae; g__unidentified_Ruminococcaceae; s__unidentified_Ruminococcaceae
ASV_47240	d__Bacteria; p__Bacteroidetes; c__Bacteroidia; o__Bacteroidales; f__Porphyromonadaceae; g__Parabacteroides; s__unidentified_Parabacteroides	0	0	0	0	0	0	0	0	0	0	0	0	0	0	0	0	0	0	0	0	0	0	0	0	0	0	0	0	0	0	5	0	21	15	56	3	20	10	0	6	d__Bacteria; p__Bacteroidetes; c__Bacteroidia; o__Bacteroidales; f__Porphyromonadaceae; g__Parabacteroides; s__unidentified_Parabacteroides
ASV_45798	d__Bacteria; p__Bacteroidetes; c__Bacteroidia; o__Bacteroidales; f__Prevotellaceae; g__Prevotella; s__Prevotella_copri	19	1	21	6	3	0	8	0	11	1	0	0	0	0	0	0	0	0	0	0	8	28	4	0	9	0	4	88	30	4	0	0	0	0	0	0	0	0	0	0	d__Bacteria; p__Bacteroidetes; c__Bacteroidia; o__Bacteroidales; f__Prevotellaceae; g__Prevotella; s__Prevotella_copri
ASV_35546	d__Bacteria; p__Proteobacteria; c__Deltaproteobacteria; o__Desulfovibrionales; f__Desulfovibrionaceae; g__Desulfovibrio; s__unidentified_Desulfovibrio	0	0	0	0	0	0	0	0	0	0	0	0	0	0	0	31	0	0	79	0	0	0	0	0	0	0	0	0	0	0	48	0	0	0	27	0	0	0	0	60	d__Bacteria; p__Proteobacteria; c__Deltaproteobacteria; o__Desulfovibrionales; f__Desulfovibrionaceae; g__Desulfovibrio; s__unidentified_Desulfovibrio
ASV_6744	d__Bacteria; p__Bacteroidetes; c__Bacteroidia; o__Bacteroidales; f__Prevotellaceae; g__Prevotella; s__unidentified_Prevotella	26	0	67	0	6	0	19	19	0	0	0	0	0	0	0	0	0	0	0	0	7	71	0	0	26	0	8	51	20	29	0	0	0	0	0	0	0	0	0	0	d__Bacteria; p__Bacteroidetes; c__Bacteroidia; o__Bacteroidales; f__Prevotellaceae; g__Prevotella; s__unidentified_Prevotella
ASV_39870	d__Bacteria; p__Firmicutes; c__Clostridia; o__Clostridiales; f__Ruminococcaceae; g__unidentified_Ruminococcaceae; s__unidentified_Ruminococcaceae	0	0	0	0	0	0	0	18	0	126	0	0	0	0	0	0	0	0	0	0	0	0	0	0	54	0	0	31	0	49	0	0	0	0	0	0	0	0	0	0	d__Bacteria; p__Firmicutes; c__Clostridia; o__Clostridiales; f__Ruminococcaceae; g__unidentified_Ruminococcaceae; s__unidentified_Ruminococcaceae
ASV_60106	d__Bacteria; p__Firmicutes; c__Erysipelotrichi; o__Erysipelotrichales; f__Erysipelotrichaceae; g__Coprobacillus; s__unidentified_Coprobacillus	0	0	0	0	0	0	0	0	0	0	0	0	0	0	5	3	1	0	5	0	0	0	0	0	0	0	0	0	0	0	6	36	0	6	5	0	0	0	71	10	d__Bacteria; p__Firmicutes; c__Erysipelotrichi; o__Erysipelotrichales; f__Erysipelotrichaceae; g__Coprobacillus; s__unidentified_Coprobacillus
ASV_22627	d__Bacteria; p__Firmicutes; c__Clostridia; o__Clostridiales; f__Ruminococcaceae; g__unidentified_Ruminococcaceae; s__unidentified_Ruminococcaceae	0	0	38	0	0	61	0	0	0	0	0	0	0	0	0	0	0	0	0	0	52	0	0	79	67	0	0	32	0	34	0	0	0	0	0	0	0	0	0	0	d__Bacteria; p__Firmicutes; c__Clostridia; o__Clostridiales; f__Ruminococcaceae; g__unidentified_Ruminococcaceae; s__unidentified_Ruminococcaceae
ASV_24578	d__Bacteria; p__Firmicutes; c__Clostridia; o__Clostridiales; f__Lachnospiraceae; g__Blautia; s__unidentified_Blautia	0	54	3	0	0	0	25	31	24	0	0	0	0	0	0	0	0	0	0	0	56	0	0	0	0	118	5	10	0	0	0	0	0	0	0	0	0	0	0	0	d__Bacteria; p__Firmicutes; c__Clostridia; o__Clostridiales; f__Lachnospiraceae; g__Blautia; s__unidentified_Blautia
ASV_47719	d__Bacteria; p__Firmicutes; c__Bacilli; o__Lactobacillales; f__Lactobacillaceae; g__Lactobacillus; s__unidentified_Lactobacillus	0	0	0	0	0	0	0	0	0	0	0	0	0	0	0	0	0	0	0	0	0	0	0	0	0	0	0	0	40	0	0	40	0	0	0	0	0	53	0	0	d__Bacteria; p__Firmicutes; c__Bacilli; o__Lactobacillales; f__Lactobacillaceae; g__Lactobacillus; s__unidentified_Lactobacillus
ASV_56681	d__Bacteria; p__Bacteroidetes; c__Bacteroidia; o__Bacteroidales; f__Bacteroidaceae; g__Bacteroides; s__unidentified_Bacteroides	0	0	0	0	0	0	0	0	0	4	375	127	12	74	0	466	0	107	32	0	0	0	0	0	0	0	0	0	0	0	0	0	0	0	0	88	0	20	25	0	d__Bacteria; p__Bacteroidetes; c__Bacteroidia; o__Bacteroidales; f__Bacteroidaceae; g__Bacteroides; s__unidentified_Bacteroides
ASV_26201	d__Bacteria; p__Firmicutes; c__Clostridia; o__Clostridiales; f__Ruminococcaceae; g__unidentified_Ruminococcaceae; s__unidentified_Ruminococcaceae	0	0	24	0	0	0	0	0	0	0	0	0	0	0	0	0	0	0	0	0	0	0	0	0	41	50	0	0	0	41	0	0	0	0	0	0	0	0	0	0	d__Bacteria; p__Firmicutes; c__Clostridia; o__Clostridiales; f__Ruminococcaceae; g__unidentified_Ruminococcaceae; s__unidentified_Ruminococcaceae
ASV_7989	d__Bacteria; p__Firmicutes; c__Bacilli; o__Lactobacillales; f__Lactobacillaceae; g__Lactobacillus; s__unidentified_Lactobacillus	0	0	0	0	0	0	34	0	0	0	64	2	3	25	0	44	67	5	10	18	0	0	14	0	0	0	0	0	0	0	11	59	18	2	0	16	12	11	0	3	d__Bacteria; p__Firmicutes; c__Bacilli; o__Lactobacillales; f__Lactobacillaceae; g__Lactobacillus; s__unidentified_Lactobacillus
ASV_6996	d__Bacteria; p__Bacteroidetes; c__Bacteroidia; o__Bacteroidales; f__S24-7; g__unidentified_S24-7; s__unidentified_S24-7	62	54	0	43	0	0	0	146	0	0	0	0	0	0	0	0	0	0	0	0	101	129	0	23	10	0	68	45	0	8	0	0	0	0	0	0	0	0	0	0	d__Bacteria; p__Bacteroidetes; c__Bacteroidia; o__Bacteroidales; f__S24-7; g__unidentified_S24-7; s__unidentified_S24-7
ASV_15023	d__Bacteria; p__Bacteroidetes; c__Bacteroidia; o__Bacteroidales; f__S24-7; g__unidentified_S24-7; s__unidentified_S24-7	0	37	39	30	13	0	0	28	13	39	0	0	0	0	0	0	0	0	0	0	0	26	55	0	30	0	20	21	51	9	0	0	0	0	0	0	0	0	0	0	d__Bacteria; p__Bacteroidetes; c__Bacteroidia; o__Bacteroidales; f__S24-7; g__unidentified_S24-7; s__unidentified_S24-7
ASV_30126	d__Bacteria; p__Firmicutes; c__Clostridia; o__Clostridiales; f__Lachnospiraceae; g__unclassified_Lachnospiraceae; s__unclassified_Lachnospiraceae	0	0	0	0	0	0	0	0	0	0	0	0	0	0	0	0	0	0	0	0	0	0	0	0	131	0	0	0	0	0	0	0	0	0	0	0	0	0	0	0	d__Bacteria; p__Firmicutes; c__Clostridia; o__Clostridiales; f__Lachnospiraceae; g__unclassified_Lachnospiraceae; s__unclassified_Lachnospiraceae
ASV_18155	d__Bacteria; p__Firmicutes; c__Clostridia; o__Clostridiales; f__Ruminococcaceae; g__unidentified_Ruminococcaceae; s__unidentified_Ruminococcaceae	0	0	0	0	0	0	0	0	0	0	0	0	0	0	0	0	0	0	0	0	0	0	0	0	0	0	0	131	0	0	0	0	0	0	0	0	0	0	0	0	d__Bacteria; p__Firmicutes; c__Clostridia; o__Clostridiales; f__Ruminococcaceae; g__unidentified_Ruminococcaceae; s__unidentified_Ruminococcaceae
ASV_29018	d__Bacteria; p__Firmicutes; c__Clostridia; o__Clostridiales; f__unclassified_Clostridiales; g__unclassified_Clostridiales; s__unclassified_Clostridiales	0	0	0	0	0	0	0	0	0	0	0	0	0	0	0	0	0	0	0	0	0	0	0	0	0	0	0	0	41	0	2	0	5	57	2	0	0	24	0	0	d__Bacteria; p__Firmicutes; c__Clostridia; o__Clostridiales; f__unclassified_Clostridiales; g__unclassified_Clostridiales; s__unclassified_Clostridiales
ASV_54450	d__Bacteria; p__Firmicutes; c__Clostridia; o__Clostridiales; f__Lachnospiraceae; g__unclassified_Lachnospiraceae; s__unclassified_Lachnospiraceae	15	0	0	0	0	0	0	0	0	0	0	0	0	0	0	0	0	0	0	0	0	0	0	0	71	9	0	0	0	50	0	0	0	0	0	0	0	0	0	0	d__Bacteria; p__Firmicutes; c__Clostridia; o__Clostridiales; f__Lachnospiraceae; g__unclassified_Lachnospiraceae; s__unclassified_Lachnospiraceae
ASV_17851	d__Bacteria; p__Bacteroidetes; c__Bacteroidia; o__Bacteroidales; f__S24-7; g__unidentified_S24-7; s__unidentified_S24-7	32	54	9	7	38	207	0	37	24	28	0	0	0	0	0	0	0	0	0	0	48	75	0	137	0	17	24	35	34	20	0	0	0	0	0	0	0	0	0	0	d__Bacteria; p__Bacteroidetes; c__Bacteroidia; o__Bacteroidales; f__S24-7; g__unidentified_S24-7; s__unidentified_S24-7
ASV_27570	d__Bacteria; p__Firmicutes; c__Clostridia; o__Clostridiales; f__unidentified_Clostridiales; g__unidentified_Clostridiales; s__unidentified_Clostridiales	0	0	0	0	0	0	0	0	0	0	0	0	23	0	0	52	0	0	0	0	0	0	0	0	0	0	0	0	0	0	0	0	0	101	0	0	29	0	0	0	d__Bacteria; p__Firmicutes; c__Clostridia; o__Clostridiales; f__unidentified_Clostridiales; g__unidentified_Clostridiales; s__unidentified_Clostridiales
ASV_22707	d__Bacteria; p__Firmicutes; c__Clostridia; o__Clostridiales; f__unidentified_Clostridiales; g__unidentified_Clostridiales; s__unidentified_Clostridiales	21	0	59	0	0	34	55	87	0	10	0	0	0	0	0	0	0	0	0	0	51	69	41	0	57	0	0	0	25	47	0	0	0	0	0	0	0	0	0	0	d__Bacteria; p__Firmicutes; c__Clostridia; o__Clostridiales; f__unidentified_Clostridiales; g__unidentified_Clostridiales; s__unidentified_Clostridiales
ASV_10446	d__Bacteria; p__Firmicutes; c__Clostridia; o__Clostridiales; f__[Mogibacteriaceae]; g__unidentified_[Mogibacteriaceae]; s__unidentified_[Mogibacteriaceae]	37	27	87	0	0	69	9	0	20	26	0	0	0	0	0	0	0	0	0	0	87	52	0	30	47	23	0	32	0	27	0	0	0	0	0	0	0	0	0	0	d__Bacteria; p__Firmicutes; c__Clostridia; o__Clostridiales; f__[Mogibacteriaceae]; g__unidentified_[Mogibacteriaceae]; s__unidentified_[Mogibacteriaceae]
ASV_57229	d__Bacteria; p__Firmicutes; c__Clostridia; o__Clostridiales; f__Lachnospiraceae; g__Clostridium; s__Clostridium_clostridioforme	0	0	0	0	0	0	21	0	0	0	0	0	0	0	0	0	0	0	0	0	0	0	0	0	73	56	0	0	0	0	0	0	0	0	0	0	0	0	0	0	d__Bacteria; p__Firmicutes; c__Clostridia; o__Clostridiales; f__Lachnospiraceae; g__Clostridium; s__Clostridium_clostridioforme
ASV_13922	d__Bacteria; p__Firmicutes; c__Clostridia; o__Clostridiales; f__Ruminococcaceae; g__unidentified_Ruminococcaceae; s__unidentified_Ruminococcaceae	0	0	0	0	0	0	0	0	0	0	0	0	0	0	0	0	0	0	0	0	0	0	0	0	58	0	0	28	0	43	0	0	0	0	0	0	0	0	0	0	d__Bacteria; p__Firmicutes; c__Clostridia; o__Clostridiales; f__Ruminococcaceae; g__unidentified_Ruminococcaceae; s__unidentified_Ruminococcaceae
ASV_35870	d__Bacteria; p__Bacteroidetes; c__Bacteroidia; o__Bacteroidales; f__Bacteroidaceae; g__Bacteroides; s__unidentified_Bacteroides	0	0	0	0	0	0	0	0	0	0	19	14	52	74	21	12	9	30	24	28	0	0	0	0	0	0	0	0	0	0	3	1	3	21	34	5	21	21	1	19	d__Bacteria; p__Bacteroidetes; c__Bacteroidia; o__Bacteroidales; f__Bacteroidaceae; g__Bacteroides; s__unidentified_Bacteroides
ASV_53816	d__Bacteria; p__Firmicutes; c__Bacilli; o__Lactobacillales; f__Lactobacillaceae; g__Lactobacillus; s__unidentified_Lactobacillus	0	0	0	0	0	0	0	0	0	0	53	0	0	0	0	0	18	36	0	43	0	0	2	0	0	0	0	0	0	0	0	60	0	0	0	69	0	0	0	0	d__Bacteria; p__Firmicutes; c__Bacilli; o__Lactobacillales; f__Lactobacillaceae; g__Lactobacillus; s__unidentified_Lactobacillus
ASV_27027	d__Bacteria; p__Bacteroidetes; c__Bacteroidia; o__Bacteroidales; f__Bacteroidaceae; g__Bacteroides; s__Bacteroides_barnesiae	0	0	0	0	0	0	0	0	0	0	0	33	0	40	0	0	0	42	21	0	0	0	0	0	0	0	0	0	0	0	0	56	9	0	0	0	13	25	0	26	d__Bacteria; p__Bacteroidetes; c__Bacteroidia; o__Bacteroidales; f__Bacteroidaceae; g__Bacteroides; s__Bacteroides_barnesiae
ASV_49779	d__Bacteria; p__Firmicutes; c__Clostridia; o__Clostridiales; f__unclassified_Clostridiales; g__unclassified_Clostridiales; s__unclassified_Clostridiales	23	0	13	0	0	0	0	0	0	5	0	0	0	0	0	0	0	0	0	0	4	0	0	0	28	0	0	0	0	26	0	0	0	0	41	0	0	18	15	0	d__Bacteria; p__Firmicutes; c__Clostridia; o__Clostridiales; f__unclassified_Clostridiales; g__unclassified_Clostridiales; s__unclassified_Clostridiales
ASV_56540	d__Bacteria; p__Firmicutes; c__Clostridia; o__Clostridiales; f__Lachnospiraceae; g__unidentified_Lachnospiraceae; s__unidentified_Lachnospiraceae	0	0	0	0	0	0	0	0	0	0	0	0	0	0	0	0	0	0	0	0	0	0	0	0	0	0	0	0	0	0	128	0	0	0	0	0	0	0	0	0	d__Bacteria; p__Firmicutes; c__Clostridia; o__Clostridiales; f__Lachnospiraceae; g__unidentified_Lachnospiraceae; s__unidentified_Lachnospiraceae
ASV_48716	d__Bacteria; p__Firmicutes; c__Clostridia; o__Clostridiales; f__unidentified_Clostridiales; g__unidentified_Clostridiales; s__unidentified_Clostridiales	0	0	0	0	0	0	0	0	0	0	0	0	0	9	0	39	0	58	8	17	0	0	0	0	0	0	0	0	0	0	0	0	18	22	65	0	0	23	0	0	d__Bacteria; p__Firmicutes; c__Clostridia; o__Clostridiales; f__unidentified_Clostridiales; g__unidentified_Clostridiales; s__unidentified_Clostridiales
ASV_7922	d__Bacteria; p__Bacteroidetes; c__Bacteroidia; o__Bacteroidales; f__Bacteroidaceae; g__Bacteroides; s__unidentified_Bacteroides	0	0	0	0	0	0	0	0	0	0	23	9	63	80	9	8	0	11	61	57	0	0	0	0	0	0	0	0	0	0	0	0	0	20	14	0	25	54	0	15	d__Bacteria; p__Bacteroidetes; c__Bacteroidia; o__Bacteroidales; f__Bacteroidaceae; g__Bacteroides; s__unidentified_Bacteroides
ASV_24519	d__Bacteria; p__Firmicutes; c__Clostridia; o__Clostridiales; f__Lachnospiraceae; g__unidentified_Lachnospiraceae; s__unidentified_Lachnospiraceae	0	0	43	0	0	0	0	0	0	0	0	0	0	0	0	0	0	0	0	0	0	0	0	0	31	0	0	0	4	92	0	0	0	0	0	0	0	0	0	0	d__Bacteria; p__Firmicutes; c__Clostridia; o__Clostridiales; f__Lachnospiraceae; g__unidentified_Lachnospiraceae; s__unidentified_Lachnospiraceae
ASV_26869	d__Bacteria; p__Firmicutes; c__Clostridia; o__Clostridiales; f__unclassified_Clostridiales; g__unclassified_Clostridiales; s__unclassified_Clostridiales	0	0	0	0	0	0	0	0	0	0	0	0	0	0	0	0	0	0	0	0	0	0	0	0	0	0	0	0	127	0	0	0	0	0	0	0	0	0	0	0	d__Bacteria; p__Firmicutes; c__Clostridia; o__Clostridiales; f__unclassified_Clostridiales; g__unclassified_Clostridiales; s__unclassified_Clostridiales
ASV_51846	d__Bacteria; p__Bacteroidetes; c__Bacteroidia; o__Bacteroidales; f__Bacteroidaceae; g__Bacteroides; s__unidentified_Bacteroides	0	0	0	0	0	0	0	0	0	0	7	22	82	136	1	11	2	34	7	31	0	0	0	0	0	0	0	0	0	0	6	3	1	29	14	12	15	45	0	2	d__Bacteria; p__Bacteroidetes; c__Bacteroidia; o__Bacteroidales; f__Bacteroidaceae; g__Bacteroides; s__unidentified_Bacteroides
ASV_4168	d__Bacteria; p__Firmicutes; c__Clostridia; o__Clostridiales; f__unclassified_Clostridiales; g__unclassified_Clostridiales; s__unclassified_Clostridiales	0	0	0	0	0	0	0	0	0	0	0	0	0	0	0	0	0	0	0	0	0	0	0	0	0	0	0	0	0	0	15	0	37	0	75	0	0	0	0	0	d__Bacteria; p__Firmicutes; c__Clostridia; o__Clostridiales; f__unclassified_Clostridiales; g__unclassified_Clostridiales; s__unclassified_Clostridiales
ASV_31852	d__Bacteria; p__Firmicutes; c__Clostridia; o__Clostridiales; f__Ruminococcaceae; g__Ruminococcus; s__unidentified_Ruminococcus	0	0	0	0	0	0	0	0	0	0	0	0	0	0	0	7	0	0	0	0	0	0	0	0	0	0	0	0	0	0	57	0	45	0	0	0	0	25	0	0	d__Bacteria; p__Firmicutes; c__Clostridia; o__Clostridiales; f__Ruminococcaceae; g__Ruminococcus; s__unidentified_Ruminococcus
ASV_1191	d__Bacteria; p__Firmicutes; c__Clostridia; o__Clostridiales; f__unclassified_Clostridiales; g__unclassified_Clostridiales; s__unclassified_Clostridiales	0	0	0	0	0	0	0	0	0	0	0	0	0	0	0	0	0	0	0	0	0	0	0	0	45	41	8	3	0	29	0	0	0	0	0	0	0	0	0	0	d__Bacteria; p__Firmicutes; c__Clostridia; o__Clostridiales; f__unclassified_Clostridiales; g__unclassified_Clostridiales; s__unclassified_Clostridiales
ASV_35901	d__Bacteria; p__Firmicutes; c__Clostridia; o__Clostridiales; f__unidentified_Clostridiales; g__unidentified_Clostridiales; s__unidentified_Clostridiales	22	9	0	12	16	63	0	10	14	0	0	0	0	0	0	0	0	0	0	0	14	31	0	38	32	27	5	3	21	37	0	0	0	0	0	0	0	0	1	0	d__Bacteria; p__Firmicutes; c__Clostridia; o__Clostridiales; f__unidentified_Clostridiales; g__unidentified_Clostridiales; s__unidentified_Clostridiales
ASV_46655	d__Bacteria; p__Firmicutes; c__Clostridia; o__Clostridiales; f__unidentified_Clostridiales; g__unidentified_Clostridiales; s__unidentified_Clostridiales	0	0	0	0	0	0	0	0	0	0	0	0	0	0	0	0	0	0	0	0	0	0	0	0	65	0	0	0	0	60	0	0	0	0	0	0	0	0	0	0	d__Bacteria; p__Firmicutes; c__Clostridia; o__Clostridiales; f__unidentified_Clostridiales; g__unidentified_Clostridiales; s__unidentified_Clostridiales
ASV_11195	d__Bacteria; p__Firmicutes; c__Clostridia; o__Clostridiales; f__Ruminococcaceae; g__unidentified_Ruminococcaceae; s__unidentified_Ruminococcaceae	0	0	0	0	0	0	0	0	0	0	0	0	0	0	0	0	0	0	0	0	0	0	0	0	66	6	0	7	0	41	0	0	0	0	0	0	0	0	5	0	d__Bacteria; p__Firmicutes; c__Clostridia; o__Clostridiales; f__Ruminococcaceae; g__unidentified_Ruminococcaceae; s__unidentified_Ruminococcaceae
ASV_1896	d__Bacteria; p__Bacteroidetes; c__Bacteroidia; o__Bacteroidales; f__Bacteroidaceae; g__Bacteroides; s__Bacteroides_acidifaciens	0	15	0	0	0	13	0	0	4	0	0	0	0	0	0	0	0	0	0	0	0	18	14	10	0	0	79	22	24	0	0	0	0	0	0	0	0	0	0	0	d__Bacteria; p__Bacteroidetes; c__Bacteroidia; o__Bacteroidales; f__Bacteroidaceae; g__Bacteroides; s__Bacteroides_acidifaciens
ASV_30478	d__Bacteria; p__Firmicutes; c__Clostridia; o__Clostridiales; f__Lachnospiraceae; g__[Ruminococcus]; s__[Ruminococcus]_gnavus	0	0	0	0	0	0	0	0	0	0	0	0	0	0	0	0	0	0	0	0	0	0	0	0	0	0	0	0	125	0	0	0	0	0	0	0	0	0	0	0	d__Bacteria; p__Firmicutes; c__Clostridia; o__Clostridiales; f__Lachnospiraceae; g__[Ruminococcus]; s__[Ruminococcus]_gnavus
ASV_10652	d__Bacteria; p__Firmicutes; c__Clostridia; o__Clostridiales; f__Lachnospiraceae; g__unclassified_Lachnospiraceae; s__unclassified_Lachnospiraceae	6	15	26	2	1	6	6	17	13	3	0	0	0	0	0	0	0	0	0	0	32	9	11	2	1	25	7	70	19	1	0	0	0	0	0	0	0	0	0	0	d__Bacteria; p__Firmicutes; c__Clostridia; o__Clostridiales; f__Lachnospiraceae; g__unclassified_Lachnospiraceae; s__unclassified_Lachnospiraceae
ASV_44740	d__Bacteria; p__Firmicutes; c__Clostridia; o__Clostridiales; f__Lachnospiraceae; g__unclassified_Lachnospiraceae; s__unclassified_Lachnospiraceae	0	0	0	0	0	0	0	44	0	0	0	0	0	0	0	0	0	0	0	0	0	0	0	0	70	0	0	0	0	53	0	0	0	0	0	0	0	0	0	0	d__Bacteria; p__Firmicutes; c__Clostridia; o__Clostridiales; f__Lachnospiraceae; g__unclassified_Lachnospiraceae; s__unclassified_Lachnospiraceae
ASV_33476	d__Bacteria; p__Proteobacteria; c__Deltaproteobacteria; o__Desulfovibrionales; f__Desulfovibrionaceae; g__unidentified_Desulfovibrionaceae; s__unidentified_Desulfovibrionaceae	3	0	0	0	0	0	9	35	15	0	0	0	0	0	0	0	0	0	0	0	13	22	47	0	18	4	25	0	0	76	0	0	0	0	0	0	0	0	0	0	d__Bacteria; p__Proteobacteria; c__Deltaproteobacteria; o__Desulfovibrionales; f__Desulfovibrionaceae; g__unidentified_Desulfovibrionaceae; s__unidentified_Desulfovibrionaceae
ASV_50771	d__Bacteria; p__Firmicutes; c__Clostridia; o__Clostridiales; f__Eubacteriaceae; g__Anaerofustis; s__unidentified_Anaerofustis	0	0	0	0	0	0	0	0	0	0	10	0	0	5	3	9	0	0	15	0	0	0	0	0	0	0	0	0	0	0	11	26	8	6	13	0	8	0	31	20	d__Bacteria; p__Firmicutes; c__Clostridia; o__Clostridiales; f__Eubacteriaceae; g__Anaerofustis; s__unidentified_Anaerofustis
ASV_25971	d__Bacteria; p__Bacteroidetes; c__Bacteroidia; o__Bacteroidales; f__Bacteroidaceae; g__Bacteroides; s__unidentified_Bacteroides	0	0	0	0	0	0	0	0	0	0	18	0	0	0	0	0	0	0	0	11	0	0	0	0	0	0	0	0	0	0	0	0	27	14	52	0	0	18	0	12	d__Bacteria; p__Bacteroidetes; c__Bacteroidia; o__Bacteroidales; f__Bacteroidaceae; g__Bacteroides; s__unidentified_Bacteroides
ASV_40098	d__Bacteria; p__Firmicutes; c__Clostridia; o__Clostridiales; f__Ruminococcaceae; g__Oscillospira; s__unidentified_Oscillospira	0	0	0	0	0	0	0	0	0	0	0	0	0	0	0	0	0	0	0	0	0	0	0	0	0	0	0	0	0	0	0	0	0	78	24	0	0	0	0	21	d__Bacteria; p__Firmicutes; c__Clostridia; o__Clostridiales; f__Ruminococcaceae; g__Oscillospira; s__unidentified_Oscillospira
ASV_52538	d__Bacteria; p__Firmicutes; c__Clostridia; o__Clostridiales; f__Ruminococcaceae; g__unidentified_Ruminococcaceae; s__unidentified_Ruminococcaceae	30	12	9	0	0	0	61	185	0	0	0	0	0	0	0	0	0	0	0	0	184	220	72	0	54	0	0	0	0	37	0	0	0	0	0	0	0	0	31	0	d__Bacteria; p__Firmicutes; c__Clostridia; o__Clostridiales; f__Ruminococcaceae; g__unidentified_Ruminococcaceae; s__unidentified_Ruminococcaceae
ASV_19786	d__Bacteria; p__Firmicutes; c__Clostridia; o__Clostridiales; f__unclassified_Clostridiales; g__unclassified_Clostridiales; s__unclassified_Clostridiales	0	0	0	0	0	0	0	0	0	0	0	0	0	0	0	0	0	0	0	0	0	0	0	0	48	22	0	12	0	40	0	0	0	0	0	0	0	0	0	0	d__Bacteria; p__Firmicutes; c__Clostridia; o__Clostridiales; f__unclassified_Clostridiales; g__unclassified_Clostridiales; s__unclassified_Clostridiales
ASV_28957	d__Bacteria; p__Firmicutes; c__Bacilli; o__Lactobacillales; f__Lactobacillaceae; g__Lactobacillus; s__unidentified_Lactobacillus	0	0	0	0	0	0	11	0	0	0	95	32	8	54	1	37	55	26	35	31	0	0	19	0	0	0	0	0	0	0	15	52	20	0	0	21	7	2	0	5	d__Bacteria; p__Firmicutes; c__Bacilli; o__Lactobacillales; f__Lactobacillaceae; g__Lactobacillus; s__unidentified_Lactobacillus
ASV_21990	d__Bacteria; p__Firmicutes; c__Clostridia; o__Clostridiales; f__unidentified_Clostridiales; g__unidentified_Clostridiales; s__unidentified_Clostridiales	0	0	0	0	0	0	0	0	0	0	0	0	0	0	0	0	0	0	0	0	0	0	0	0	51	0	0	17	11	42	0	0	0	0	0	0	0	0	0	0	d__Bacteria; p__Firmicutes; c__Clostridia; o__Clostridiales; f__unidentified_Clostridiales; g__unidentified_Clostridiales; s__unidentified_Clostridiales
ASV_32758	d__Bacteria; p__Bacteroidetes; c__Bacteroidia; o__Bacteroidales; f__Prevotellaceae; g__Prevotella; s__Prevotella_copri	18	7	26	1	0	0	2	1	3	2	0	0	0	0	0	0	0	0	0	0	3	28	2	0	5	0	2	103	8	3	0	0	0	0	0	0	0	0	0	0	d__Bacteria; p__Bacteroidetes; c__Bacteroidia; o__Bacteroidales; f__Prevotellaceae; g__Prevotella; s__Prevotella_copri
ASV_22422	d__Bacteria; p__Firmicutes; c__Clostridia; o__Clostridiales; f__[Mogibacteriaceae]; g__unidentified_[Mogibacteriaceae]; s__unidentified_[Mogibacteriaceae]	94	0	0	0	0	425	26	0	65	98	0	0	0	0	0	0	0	0	0	0	192	236	0	206	40	54	0	0	0	27	0	0	0	0	0	0	0	0	0	0	d__Bacteria; p__Firmicutes; c__Clostridia; o__Clostridiales; f__[Mogibacteriaceae]; g__unidentified_[Mogibacteriaceae]; s__unidentified_[Mogibacteriaceae]
ASV_27357	d__Bacteria; p__Firmicutes; c__Clostridia; o__Clostridiales; f__Lachnospiraceae; g__Dorea; s__unidentified_Dorea	0	0	0	0	0	0	0	0	0	0	0	0	0	0	0	0	0	0	0	0	0	0	0	0	46	15	0	0	0	60	0	0	0	0	0	0	0	0	0	0	d__Bacteria; p__Firmicutes; c__Clostridia; o__Clostridiales; f__Lachnospiraceae; g__Dorea; s__unidentified_Dorea
ASV_23658	d__Bacteria; p__Tenericutes; c__Mollicutes; o__RF39; f__unidentified_RF39; g__unidentified_RF39; s__unidentified_RF39	0	0	0	0	0	0	0	32	0	0	0	0	0	0	0	0	0	0	0	0	0	0	22	0	21	9	18	0	48	25	0	0	0	0	0	0	0	0	0	0	d__Bacteria; p__Tenericutes; c__Mollicutes; o__RF39; f__unidentified_RF39; g__unidentified_RF39; s__unidentified_RF39
ASV_7836	d__Bacteria; p__Firmicutes; c__Clostridia; o__Clostridiales; f__Lachnospiraceae; g__unclassified_Lachnospiraceae; s__unclassified_Lachnospiraceae	10	24	0	0	0	0	46	84	13	0	0	0	0	0	0	0	0	0	0	0	33	11	0	0	33	29	0	17	0	41	0	0	0	0	0	0	0	0	0	0	d__Bacteria; p__Firmicutes; c__Clostridia; o__Clostridiales; f__Lachnospiraceae; g__unclassified_Lachnospiraceae; s__unclassified_Lachnospiraceae
ASV_44683	d__Bacteria; p__Firmicutes; c__Clostridia; o__Clostridiales; f__Clostridiaceae; g__Clostridium; s__Clostridium_celatum	0	0	0	0	0	0	0	0	0	0	0	0	0	0	0	0	0	0	0	0	0	0	0	0	50	55	0	0	0	15	0	0	0	0	0	0	0	0	0	0	d__Bacteria; p__Firmicutes; c__Clostridia; o__Clostridiales; f__Clostridiaceae; g__Clostridium; s__Clostridium_celatum
ASV_43969	d__Bacteria; p__Firmicutes; c__Clostridia; o__Clostridiales; f__Ruminococcaceae; g__unidentified_Ruminococcaceae; s__unidentified_Ruminococcaceae	34	121	15	0	0	148	0	18	7	801	0	0	0	0	0	0	0	0	0	0	52	65	0	407	7	12	0	101	0	0	0	0	0	0	0	0	0	0	0	0	d__Bacteria; p__Firmicutes; c__Clostridia; o__Clostridiales; f__Ruminococcaceae; g__unidentified_Ruminococcaceae; s__unidentified_Ruminococcaceae
ASV_37142	d__Bacteria; p__Firmicutes; c__Clostridia; o__Clostridiales; f__unidentified_Clostridiales; g__unidentified_Clostridiales; s__unidentified_Clostridiales	0	13	0	11	15	0	0	0	0	0	0	0	0	0	0	0	0	0	0	0	0	34	0	0	0	74	0	0	46	0	0	0	0	0	0	0	0	0	0	0	d__Bacteria; p__Firmicutes; c__Clostridia; o__Clostridiales; f__unidentified_Clostridiales; g__unidentified_Clostridiales; s__unidentified_Clostridiales
ASV_29993	d__Bacteria; p__Firmicutes; c__Clostridia; o__Clostridiales; f__Christensenellaceae; g__unidentified_Christensenellaceae; s__unidentified_Christensenellaceae	0	0	0	0	0	136	4	20	9	0	0	0	0	0	0	192	0	0	70	0	16	0	15	81	0	6	9	6	0	0	0	0	0	0	0	0	0	0	67	32	d__Bacteria; p__Firmicutes; c__Clostridia; o__Clostridiales; f__Christensenellaceae; g__unidentified_Christensenellaceae; s__unidentified_Christensenellaceae
ASV_6030	d__Bacteria; p__Firmicutes; c__Bacilli; o__Lactobacillales; f__Lactobacillaceae; g__Lactobacillus; s__unidentified_Lactobacillus	0	0	0	0	0	0	0	0	0	0	176	129	91	73	0	112	108	187	100	42	0	0	0	0	0	0	0	0	0	0	0	12	0	19	0	37	15	37	0	0	d__Bacteria; p__Firmicutes; c__Bacilli; o__Lactobacillales; f__Lactobacillaceae; g__Lactobacillus; s__unidentified_Lactobacillus
ASV_34282	d__Bacteria; p__Firmicutes; c__Clostridia; o__Clostridiales; f__Lachnospiraceae; g__unclassified_Lachnospiraceae; s__unclassified_Lachnospiraceae	0	0	0	0	0	0	0	0	0	0	0	0	0	0	0	0	0	0	0	0	0	0	0	0	0	0	0	0	0	0	0	0	15	13	79	0	0	0	0	13	d__Bacteria; p__Firmicutes; c__Clostridia; o__Clostridiales; f__Lachnospiraceae; g__unclassified_Lachnospiraceae; s__unclassified_Lachnospiraceae
ASV_55304	d__Bacteria; p__Firmicutes; c__Clostridia; o__Clostridiales; f__unidentified_Clostridiales; g__unidentified_Clostridiales; s__unidentified_Clostridiales	0	0	0	0	0	0	0	0	0	0	0	0	0	0	0	0	0	0	0	0	0	0	0	0	0	0	0	0	0	0	0	0	42	27	18	0	0	17	0	16	d__Bacteria; p__Firmicutes; c__Clostridia; o__Clostridiales; f__unidentified_Clostridiales; g__unidentified_Clostridiales; s__unidentified_Clostridiales
ASV_16811	d__Bacteria; p__Firmicutes; c__Clostridia; o__Clostridiales; f__Eubacteriaceae; g__Pseudoramibacter_Eubacterium; s__unidentified_Pseudoramibacter_Eubacterium	0	0	0	0	0	0	0	0	0	0	0	9	0	0	0	5	0	0	0	0	0	0	0	0	0	0	0	0	0	0	0	0	0	0	0	0	0	0	120	0	d__Bacteria; p__Firmicutes; c__Clostridia; o__Clostridiales; f__Eubacteriaceae; g__Pseudoramibacter_Eubacterium; s__unidentified_Pseudoramibacter_Eubacterium
ASV_13171	d__Bacteria; p__Bacteroidetes; c__Bacteroidia; o__Bacteroidales; f__S24-7; g__unidentified_S24-7; s__unidentified_S24-7	24	214	10	9	0	20	0	0	0	46	0	0	0	0	0	0	0	0	0	0	50	40	37	0	16	15	38	21	11	18	0	0	0	0	0	0	0	0	0	0	d__Bacteria; p__Bacteroidetes; c__Bacteroidia; o__Bacteroidales; f__S24-7; g__unidentified_S24-7; s__unidentified_S24-7
ASV_23513	d__Bacteria; p__Firmicutes; c__Clostridia; o__Clostridiales; f__Ruminococcaceae; g__unidentified_Ruminococcaceae; s__unidentified_Ruminococcaceae	49	0	16	0	0	0	11	0	0	0	0	0	0	0	0	0	0	0	0	0	58	66	73	0	13	29	39	9	9	20	0	0	0	0	0	0	0	0	0	0	d__Bacteria; p__Firmicutes; c__Clostridia; o__Clostridiales; f__Ruminococcaceae; g__unidentified_Ruminococcaceae; s__unidentified_Ruminococcaceae
ASV_15171	d__Bacteria; p__Firmicutes; c__Clostridia; o__Clostridiales; f__unclassified_Clostridiales; g__unclassified_Clostridiales; s__unclassified_Clostridiales	0	0	0	0	0	0	0	0	0	0	0	0	1	8	3	0	3	0	2	3	0	0	0	0	0	0	0	0	0	0	13	0	3	12	43	5	3	15	0	25	d__Bacteria; p__Firmicutes; c__Clostridia; o__Clostridiales; f__unclassified_Clostridiales; g__unclassified_Clostridiales; s__unclassified_Clostridiales
ASV_52275	d__Bacteria; p__Firmicutes; c__Clostridia; o__Clostridiales; f__Lachnospiraceae; g__unidentified_Lachnospiraceae; s__unidentified_Lachnospiraceae	0	0	0	0	0	0	0	0	0	0	0	0	0	0	0	0	0	0	0	0	0	0	0	0	57	0	0	0	0	61	0	0	0	0	0	0	0	0	0	0	d__Bacteria; p__Firmicutes; c__Clostridia; o__Clostridiales; f__Lachnospiraceae; g__unidentified_Lachnospiraceae; s__unidentified_Lachnospiraceae
ASV_22119	d__Bacteria; p__Firmicutes; c__Clostridia; o__Clostridiales; f__Lachnospiraceae; g__unclassified_Lachnospiraceae; s__unclassified_Lachnospiraceae	0	0	0	0	0	0	0	12	0	0	0	0	0	0	0	0	0	0	0	0	0	0	0	0	54	0	0	14	0	50	0	0	0	0	0	0	0	0	0	0	d__Bacteria; p__Firmicutes; c__Clostridia; o__Clostridiales; f__Lachnospiraceae; g__unclassified_Lachnospiraceae; s__unclassified_Lachnospiraceae
ASV_50280	d__Bacteria; p__Firmicutes; c__Clostridia; o__Clostridiales; f__Ruminococcaceae; g__unidentified_Ruminococcaceae; s__unidentified_Ruminococcaceae	6	105	8	64	126	420	0	1	0	0	0	0	0	0	0	0	0	0	0	0	15	4	14	146	63	0	0	1	0	33	0	0	0	0	0	15	0	0	6	0	d__Bacteria; p__Firmicutes; c__Clostridia; o__Clostridiales; f__Ruminococcaceae; g__unidentified_Ruminococcaceae; s__unidentified_Ruminococcaceae
ASV_25876	d__Bacteria; p__Firmicutes; c__Clostridia; o__Clostridiales; f__Ruminococcaceae; g__unidentified_Ruminococcaceae; s__unidentified_Ruminococcaceae	0	0	0	0	15	0	0	0	0	0	0	0	0	0	0	0	0	0	0	0	0	0	0	0	35	0	16	0	40	26	0	0	0	0	0	0	0	0	0	0	d__Bacteria; p__Firmicutes; c__Clostridia; o__Clostridiales; f__Ruminococcaceae; g__unidentified_Ruminococcaceae; s__unidentified_Ruminococcaceae
ASV_49560	d__Bacteria; p__Firmicutes; c__Clostridia; o__Clostridiales; f__Lachnospiraceae; g__unclassified_Lachnospiraceae; s__unclassified_Lachnospiraceae	0	0	11	0	0	0	20	9	0	0	0	0	0	0	0	0	0	0	0	0	23	7	0	0	32	24	0	28	0	33	0	0	0	0	0	0	0	0	0	0	d__Bacteria; p__Firmicutes; c__Clostridia; o__Clostridiales; f__Lachnospiraceae; g__unclassified_Lachnospiraceae; s__unclassified_Lachnospiraceae
ASV_56054	d__Bacteria; p__Firmicutes; c__Clostridia; o__Clostridiales; f__Ruminococcaceae; g__unidentified_Ruminococcaceae; s__unidentified_Ruminococcaceae	0	0	0	0	0	0	0	5	0	0	14	0	34	0	11	36	0	5	20	77	0	0	22	0	0	0	7	0	10	0	5	0	6	17	16	5	16	5	0	30	d__Bacteria; p__Firmicutes; c__Clostridia; o__Clostridiales; f__Ruminococcaceae; g__unidentified_Ruminococcaceae; s__unidentified_Ruminococcaceae
ASV_49206	d__Bacteria; p__Firmicutes; c__Bacilli; o__Bacillales; f__Bacillaceae; g__unclassified_Bacillaceae; s__unclassified_Bacillaceae	0	0	0	10	0	0	0	0	0	0	94	59	22	32	0	127	0	75	120	65	0	0	0	0	0	0	0	0	0	0	29	0	20	2	4	36	11	0	0	15	d__Bacteria; p__Firmicutes; c__Bacilli; o__Bacillales; f__Bacillaceae; g__unclassified_Bacillaceae; s__unclassified_Bacillaceae
ASV_30728	d__Bacteria; p__Firmicutes; c__Clostridia; o__Clostridiales; f__Lachnospiraceae; g__unclassified_Lachnospiraceae; s__unclassified_Lachnospiraceae	0	0	0	0	0	0	46	85	19	0	0	0	0	0	0	0	0	0	0	0	0	0	0	0	24	10	0	31	0	18	0	0	0	0	0	0	0	0	33	0	d__Bacteria; p__Firmicutes; c__Clostridia; o__Clostridiales; f__Lachnospiraceae; g__unclassified_Lachnospiraceae; s__unclassified_Lachnospiraceae
ASV_16235	d__Bacteria; p__Bacteroidetes; c__Bacteroidia; o__Bacteroidales; f__[Paraprevotellaceae]; g__unidentified_[Paraprevotellaceae]; s__unidentified_[Paraprevotellaceae]	0	0	0	0	0	0	0	0	0	0	57	6	18	28	6	9	3	67	17	32	0	0	0	0	0	0	0	0	0	0	5	0	5	6	26	1	0	55	1	17	d__Bacteria; p__Bacteroidetes; c__Bacteroidia; o__Bacteroidales; f__[Paraprevotellaceae]; g__unidentified_[Paraprevotellaceae]; s__unidentified_[Paraprevotellaceae]
ASV_44201	d__Bacteria; p__Bacteroidetes; c__Bacteroidia; o__Bacteroidales; f__Bacteroidaceae; g__Bacteroides; s__unidentified_Bacteroides	0	0	0	0	0	0	0	0	0	0	102	49	16	94	1	0	3	101	0	11	0	0	0	0	0	0	0	0	0	0	4	21	9	5	2	45	4	18	3	5	d__Bacteria; p__Bacteroidetes; c__Bacteroidia; o__Bacteroidales; f__Bacteroidaceae; g__Bacteroides; s__unidentified_Bacteroides
ASV_18983	d__Bacteria; p__Firmicutes; c__Clostridia; o__Clostridiales; f__unclassified_Clostridiales; g__unclassified_Clostridiales; s__unclassified_Clostridiales	0	0	0	0	0	0	0	0	0	0	0	0	0	0	0	0	0	33	0	0	0	0	0	0	0	0	0	0	0	0	0	0	116	0	0	0	0	0	0	0	d__Bacteria; p__Firmicutes; c__Clostridia; o__Clostridiales; f__unclassified_Clostridiales; g__unclassified_Clostridiales; s__unclassified_Clostridiales
ASV_25611	d__Bacteria; p__Bacteroidetes; c__Bacteroidia; o__Bacteroidales; f__S24-7; g__unidentified_S24-7; s__unidentified_S24-7	0	61	119	0	0	0	7	0	6	0	0	0	0	0	0	0	0	0	0	0	32	29	5	0	22	5	18	25	33	12	0	0	0	0	0	0	0	0	0	0	d__Bacteria; p__Bacteroidetes; c__Bacteroidia; o__Bacteroidales; f__S24-7; g__unidentified_S24-7; s__unidentified_S24-7
ASV_19607	d__Bacteria; p__Firmicutes; c__Clostridia; o__Clostridiales; f__Lachnospiraceae; g__unclassified_Lachnospiraceae; s__unclassified_Lachnospiraceae	0	0	0	0	0	0	0	0	0	0	0	0	0	0	0	0	0	0	0	0	0	0	0	0	54	0	0	0	0	61	0	0	0	0	0	0	0	0	0	0	d__Bacteria; p__Firmicutes; c__Clostridia; o__Clostridiales; f__Lachnospiraceae; g__unclassified_Lachnospiraceae; s__unclassified_Lachnospiraceae
ASV_21694	d__Bacteria; p__Firmicutes; c__Clostridia; o__Clostridiales; f__Lachnospiraceae; g__Coprococcus; s__unidentified_Coprococcus	0	0	0	0	0	0	0	0	0	7	0	0	0	0	0	0	0	0	0	0	0	0	0	0	39	0	0	20	0	55	0	0	0	0	0	0	0	0	0	0	d__Bacteria; p__Firmicutes; c__Clostridia; o__Clostridiales; f__Lachnospiraceae; g__Coprococcus; s__unidentified_Coprococcus
ASV_11489	d__Bacteria; p__Bacteroidetes; c__Bacteroidia; o__Bacteroidales; f__S24-7; g__unidentified_S24-7; s__unidentified_S24-7	0	64	0	0	0	69	0	0	25	0	0	0	0	0	0	0	0	0	0	0	0	20	11	0	0	44	18	23	29	0	0	0	0	0	0	0	0	0	0	0	d__Bacteria; p__Bacteroidetes; c__Bacteroidia; o__Bacteroidales; f__S24-7; g__unidentified_S24-7; s__unidentified_S24-7
ASV_22550	d__Bacteria; p__Firmicutes; c__Clostridia; o__Clostridiales; f__Clostridiaceae; g__unclassified_Clostridiaceae; s__unclassified_Clostridiaceae	0	0	0	0	0	0	0	0	0	0	0	0	0	0	0	0	0	0	0	0	0	0	0	0	48	48	14	3	0	0	0	0	0	0	0	0	0	0	0	0	d__Bacteria; p__Firmicutes; c__Clostridia; o__Clostridiales; f__Clostridiaceae; g__unclassified_Clostridiaceae; s__unclassified_Clostridiaceae
ASV_44649	d__Bacteria; p__Bacteroidetes; c__Bacteroidia; o__Bacteroidales; f__Porphyromonadaceae; g__Parabacteroides; s__Parabacteroides_distasonis	51	30	85	67	27	25	55	84	7	96	0	0	0	0	0	0	0	0	0	0	63	94	75	35	0	8	26	48	0	31	0	0	0	0	0	0	0	0	0	0	d__Bacteria; p__Bacteroidetes; c__Bacteroidia; o__Bacteroidales; f__Porphyromonadaceae; g__Parabacteroides; s__Parabacteroides_distasonis
ASV_18402	d__Bacteria; p__Firmicutes; c__Clostridia; o__Clostridiales; f__unidentified_Clostridiales; g__unidentified_Clostridiales; s__unidentified_Clostridiales	0	0	0	0	0	0	0	0	0	0	0	0	0	0	0	0	0	0	0	0	0	0	0	9	19	52	0	0	21	20	0	0	0	0	0	0	0	0	0	0	d__Bacteria; p__Firmicutes; c__Clostridia; o__Clostridiales; f__unidentified_Clostridiales; g__unidentified_Clostridiales; s__unidentified_Clostridiales
ASV_53010	d__Bacteria; p__Firmicutes; c__Clostridia; o__Clostridiales; f__unidentified_Clostridiales; g__unidentified_Clostridiales; s__unidentified_Clostridiales	0	0	0	0	0	0	0	0	0	0	0	0	0	0	0	0	0	0	0	0	0	0	0	0	48	27	0	0	0	37	0	0	0	0	0	0	0	0	0	0	d__Bacteria; p__Firmicutes; c__Clostridia; o__Clostridiales; f__unidentified_Clostridiales; g__unidentified_Clostridiales; s__unidentified_Clostridiales
ASV_60228	d__Bacteria; p__Bacteroidetes; c__Bacteroidia; o__Bacteroidales; f__Bacteroidaceae; g__Bacteroides; s__unidentified_Bacteroides	0	0	0	0	0	0	0	0	0	0	7	0	3	4	0	0	6	10	1	9	0	0	0	0	0	0	0	0	0	0	25	0	16	13	27	0	28	2	1	0	d__Bacteria; p__Bacteroidetes; c__Bacteroidia; o__Bacteroidales; f__Bacteroidaceae; g__Bacteroides; s__unidentified_Bacteroides
ASV_58181	d__Bacteria; p__Actinobacteria; c__Coriobacteriia; o__Coriobacteriales; f__Coriobacteriaceae; g__Adlercreutzia; s__unidentified_Adlercreutzia	0	0	0	0	0	0	0	0	0	0	8	0	0	0	21	22	0	23	9	6	0	0	0	0	0	0	0	0	0	0	7	24	7	8	6	0	0	0	36	24	d__Bacteria; p__Actinobacteria; c__Coriobacteriia; o__Coriobacteriales; f__Coriobacteriaceae; g__Adlercreutzia; s__unidentified_Adlercreutzia
ASV_20487	d__Bacteria; p__Firmicutes; c__Clostridia; o__Clostridiales; f__unidentified_Clostridiales; g__unidentified_Clostridiales; s__unidentified_Clostridiales	0	0	0	0	0	0	0	0	0	0	0	0	0	0	0	0	0	0	0	0	0	0	0	0	0	0	0	0	0	0	0	0	90	22	0	0	0	0	0	0	d__Bacteria; p__Firmicutes; c__Clostridia; o__Clostridiales; f__unidentified_Clostridiales; g__unidentified_Clostridiales; s__unidentified_Clostridiales
ASV_42923	d__Bacteria; p__Bacteroidetes; c__Bacteroidia; o__Bacteroidales; f__S24-7; g__unidentified_S24-7; s__unidentified_S24-7	21	129	0	25	20	67	0	0	59	0	0	0	0	0	30	0	0	0	0	0	50	27	0	102	6	14	12	0	0	0	0	0	0	0	30	0	0	49	0	0	d__Bacteria; p__Bacteroidetes; c__Bacteroidia; o__Bacteroidales; f__S24-7; g__unidentified_S24-7; s__unidentified_S24-7
ASV_18399	d__Bacteria; p__Firmicutes; c__Clostridia; o__Clostridiales; f__Lachnospiraceae; g__Dorea; s__unidentified_Dorea	0	0	0	0	0	0	21	0	0	0	0	0	0	0	0	0	0	0	0	0	0	0	0	0	15	0	0	96	0	0	0	0	0	0	0	0	0	0	0	0	d__Bacteria; p__Firmicutes; c__Clostridia; o__Clostridiales; f__Lachnospiraceae; g__Dorea; s__unidentified_Dorea
ASV_40427	d__Bacteria; p__Firmicutes; c__Clostridia; o__Clostridiales; f__unidentified_Clostridiales; g__unidentified_Clostridiales; s__unidentified_Clostridiales	0	0	0	0	0	0	0	0	0	0	0	0	0	0	0	0	0	0	0	0	0	0	0	0	31	40	0	0	0	40	0	0	0	0	0	0	0	0	0	0	d__Bacteria; p__Firmicutes; c__Clostridia; o__Clostridiales; f__unidentified_Clostridiales; g__unidentified_Clostridiales; s__unidentified_Clostridiales
ASV_37091	d__Bacteria; p__Proteobacteria; c__Betaproteobacteria; o__Burkholderiales; f__Alcaligenaceae; g__Sutterella; s__unidentified_Sutterella	0	11	0	0	0	0	0	0	0	0	0	0	0	0	0	0	0	0	0	0	0	0	0	0	31	15	27	38	0	0	0	0	0	0	0	0	0	0	0	0	d__Bacteria; p__Proteobacteria; c__Betaproteobacteria; o__Burkholderiales; f__Alcaligenaceae; g__Sutterella; s__unidentified_Sutterella
ASV_18734	d__Bacteria; p__Bacteroidetes; c__Bacteroidia; o__Bacteroidales; f__S24-7; g__unidentified_S24-7; s__unidentified_S24-7	0	5	0	3	7	0	0	24	0	0	0	0	0	0	0	0	0	0	0	0	0	0	55	0	0	0	58	18	35	0	0	0	0	0	0	0	0	0	0	0	d__Bacteria; p__Bacteroidetes; c__Bacteroidia; o__Bacteroidales; f__S24-7; g__unidentified_S24-7; s__unidentified_S24-7
ASV_21496	d__Bacteria; p__Firmicutes; c__Clostridia; o__Clostridiales; f__unclassified_Clostridiales; g__unclassified_Clostridiales; s__unclassified_Clostridiales	0	0	0	0	0	0	0	0	0	0	0	0	0	0	0	0	0	0	0	0	0	0	0	0	0	0	0	0	0	0	0	0	111	0	0	0	0	0	0	0	d__Bacteria; p__Firmicutes; c__Clostridia; o__Clostridiales; f__unclassified_Clostridiales; g__unclassified_Clostridiales; s__unclassified_Clostridiales
ASV_50333	d__Bacteria; p__Firmicutes; c__Clostridia; o__Clostridiales; f__Lachnospiraceae; g__unclassified_Lachnospiraceae; s__unclassified_Lachnospiraceae	0	0	0	0	0	0	0	0	0	0	0	0	0	0	0	0	0	0	0	0	0	0	0	0	40	20	0	12	0	38	0	0	0	0	0	0	0	0	0	0	d__Bacteria; p__Firmicutes; c__Clostridia; o__Clostridiales; f__Lachnospiraceae; g__unclassified_Lachnospiraceae; s__unclassified_Lachnospiraceae
ASV_34642	d__Bacteria; p__Firmicutes; c__Clostridia; o__Clostridiales; f__Lachnospiraceae; g__unidentified_Lachnospiraceae; s__unidentified_Lachnospiraceae	0	0	0	0	0	0	0	0	0	0	0	0	0	0	0	0	0	0	0	0	0	0	0	0	60	0	0	0	0	50	0	0	0	0	0	0	0	0	0	0	d__Bacteria; p__Firmicutes; c__Clostridia; o__Clostridiales; f__Lachnospiraceae; g__unidentified_Lachnospiraceae; s__unidentified_Lachnospiraceae
ASV_42520	d__Bacteria; p__Firmicutes; c__Clostridia; o__Clostridiales; f__Lachnospiraceae; g__unidentified_Lachnospiraceae; s__unidentified_Lachnospiraceae	37	0	55	0	0	0	14	0	0	18	0	0	0	0	0	0	0	0	0	0	145	67	0	45	28	0	0	82	0	0	0	0	0	0	0	0	0	0	0	0	d__Bacteria; p__Firmicutes; c__Clostridia; o__Clostridiales; f__Lachnospiraceae; g__unidentified_Lachnospiraceae; s__unidentified_Lachnospiraceae
ASV_20207	d__Bacteria; p__Bacteroidetes; c__Bacteroidia; o__Bacteroidales; f__Bacteroidaceae; g__Bacteroides; s__unidentified_Bacteroides	0	0	0	0	0	0	0	0	0	0	3	12	6	22	1	9	4	1	0	13	0	0	0	0	0	0	0	0	0	0	8	2	2	24	5	0	56	5	8	0	d__Bacteria; p__Bacteroidetes; c__Bacteroidia; o__Bacteroidales; f__Bacteroidaceae; g__Bacteroides; s__unidentified_Bacteroides
ASV_54849	d__Bacteria; p__Bacteroidetes; c__Bacteroidia; o__Bacteroidales; f__Bacteroidaceae; g__Bacteroides; s__unidentified_Bacteroides	0	0	0	0	0	0	0	0	0	0	9	17	74	124	1	11	5	48	14	38	0	0	0	0	0	0	0	0	0	0	0	5	1	21	13	5	22	41	1	1	d__Bacteria; p__Bacteroidetes; c__Bacteroidia; o__Bacteroidales; f__Bacteroidaceae; g__Bacteroides; s__unidentified_Bacteroides
ASV_52460	d__Bacteria; p__Bacteroidetes; c__Bacteroidia; o__Bacteroidales; f__Porphyromonadaceae; g__Parabacteroides; s__Parabacteroides_distasonis	0	0	0	0	0	0	0	0	0	0	14	0	22	8	0	3	0	12	29	26	0	0	0	0	5	0	0	0	0	0	0	14	14	0	17	0	5	0	30	24	d__Bacteria; p__Bacteroidetes; c__Bacteroidia; o__Bacteroidales; f__Porphyromonadaceae; g__Parabacteroides; s__Parabacteroides_distasonis
ASV_9070	d__Bacteria; p__Firmicutes; c__Clostridia; o__Clostridiales; f__Lachnospiraceae; g__unclassified_Lachnospiraceae; s__unclassified_Lachnospiraceae	9	22	0	0	0	0	55	54	24	6	0	0	0	0	0	0	0	0	0	0	45	15	34	0	25	38	0	19	0	27	0	0	0	0	0	0	0	0	0	0	d__Bacteria; p__Firmicutes; c__Clostridia; o__Clostridiales; f__Lachnospiraceae; g__unclassified_Lachnospiraceae; s__unclassified_Lachnospiraceae
ASV_3099	d__Bacteria; p__Firmicutes; c__Clostridia; o__Clostridiales; f__unidentified_Clostridiales; g__unidentified_Clostridiales; s__unidentified_Clostridiales	0	6	153	0	0	0	0	0	60	0	0	0	0	0	0	0	0	0	0	0	0	0	0	0	33	76	0	0	0	0	0	0	0	0	0	0	0	0	0	0	d__Bacteria; p__Firmicutes; c__Clostridia; o__Clostridiales; f__unidentified_Clostridiales; g__unidentified_Clostridiales; s__unidentified_Clostridiales
ASV_56506	d__Bacteria; p__Firmicutes; c__Clostridia; o__Clostridiales; f__Lachnospiraceae; g__Blautia; s__unidentified_Blautia	0	0	0	0	0	0	0	0	0	0	0	0	0	0	0	0	0	0	0	0	0	0	0	0	0	0	0	0	109	0	0	0	0	0	0	0	0	0	0	0	d__Bacteria; p__Firmicutes; c__Clostridia; o__Clostridiales; f__Lachnospiraceae; g__Blautia; s__unidentified_Blautia
ASV_18998	d__Bacteria; p__Firmicutes; c__Clostridia; o__Clostridiales; f__Lachnospiraceae; g__unidentified_Lachnospiraceae; s__unidentified_Lachnospiraceae	0	0	0	0	31	0	0	0	0	0	0	0	0	0	0	0	46	0	45	0	0	0	0	0	0	0	0	0	0	0	17	25	0	0	0	0	0	0	0	67	d__Bacteria; p__Firmicutes; c__Clostridia; o__Clostridiales; f__Lachnospiraceae; g__unidentified_Lachnospiraceae; s__unidentified_Lachnospiraceae
ASV_9440	d__Bacteria; p__Firmicutes; c__Clostridia; o__Clostridiales; f__Lachnospiraceae; g__unidentified_Lachnospiraceae; s__unidentified_Lachnospiraceae	0	0	50	0	0	0	0	0	0	0	0	0	0	0	0	0	0	0	0	0	0	0	0	0	33	33	0	17	0	25	0	0	0	0	0	0	0	0	0	0	d__Bacteria; p__Firmicutes; c__Clostridia; o__Clostridiales; f__Lachnospiraceae; g__unidentified_Lachnospiraceae; s__unidentified_Lachnospiraceae
ASV_34758	d__Bacteria; p__Firmicutes; c__Clostridia; o__Clostridiales; f__[Mogibacteriaceae]; g__unidentified_[Mogibacteriaceae]; s__unidentified_[Mogibacteriaceae]	10	0	34	0	0	24	0	0	14	20	0	0	0	0	0	0	0	0	0	0	33	54	0	12	0	14	0	94	0	0	0	0	0	0	0	0	0	0	0	0	d__Bacteria; p__Firmicutes; c__Clostridia; o__Clostridiales; f__[Mogibacteriaceae]; g__unidentified_[Mogibacteriaceae]; s__unidentified_[Mogibacteriaceae]
ASV_17668	d__Bacteria; p__Firmicutes; c__Clostridia; o__Clostridiales; f__unclassified_Clostridiales; g__unclassified_Clostridiales; s__unclassified_Clostridiales	0	0	0	0	0	0	0	0	0	0	0	0	0	0	0	0	0	0	0	0	0	0	0	0	0	0	0	0	0	0	72	0	0	0	21	0	0	15	0	0	d__Bacteria; p__Firmicutes; c__Clostridia; o__Clostridiales; f__unclassified_Clostridiales; g__unclassified_Clostridiales; s__unclassified_Clostridiales
ASV_14872	d__Bacteria; p__Firmicutes; c__Clostridia; o__Clostridiales; f__unidentified_Clostridiales; g__unidentified_Clostridiales; s__unidentified_Clostridiales	0	0	0	0	0	0	0	0	0	0	0	0	0	0	0	0	0	0	0	0	0	0	0	0	0	0	0	0	0	0	0	0	28	0	0	0	0	34	0	46	d__Bacteria; p__Firmicutes; c__Clostridia; o__Clostridiales; f__unidentified_Clostridiales; g__unidentified_Clostridiales; s__unidentified_Clostridiales
ASV_14641	d__Bacteria; p__Firmicutes; c__Clostridia; o__Clostridiales; f__unidentified_Clostridiales; g__unidentified_Clostridiales; s__unidentified_Clostridiales	0	10	45	0	0	0	0	0	43	0	0	0	0	0	0	0	0	0	0	0	0	0	0	0	14	39	0	42	0	12	0	0	0	0	0	0	0	0	0	0	d__Bacteria; p__Firmicutes; c__Clostridia; o__Clostridiales; f__unidentified_Clostridiales; g__unidentified_Clostridiales; s__unidentified_Clostridiales
ASV_17293	d__Bacteria; p__Firmicutes; c__Clostridia; o__Clostridiales; f__Lachnospiraceae; g__Blautia; s__unidentified_Blautia	139	0	13	0	0	0	0	0	0	0	0	0	0	0	0	0	0	0	0	0	217	103	0	20	55	0	0	0	0	52	0	0	0	0	0	0	0	0	0	0	d__Bacteria; p__Firmicutes; c__Clostridia; o__Clostridiales; f__Lachnospiraceae; g__Blautia; s__unidentified_Blautia
ASV_14917	d__Bacteria; p__Bacteroidetes; c__Bacteroidia; o__Bacteroidales; f__Bacteroidaceae; g__Bacteroides; s__Bacteroides_plebeius	0	0	0	0	0	0	0	0	0	0	9	18	57	62	1	0	16	33	6	21	0	0	0	0	0	0	0	0	0	0	4	15	3	33	10	7	10	14	10	1	d__Bacteria; p__Bacteroidetes; c__Bacteroidia; o__Bacteroidales; f__Bacteroidaceae; g__Bacteroides; s__Bacteroides_plebeius
ASV_42108	d__Bacteria; p__Firmicutes; c__Clostridia; o__Clostridiales; f__unidentified_Clostridiales; g__unidentified_Clostridiales; s__unidentified_Clostridiales	0	0	0	0	0	0	0	0	0	0	0	0	0	0	0	0	0	0	0	0	0	0	0	0	0	0	0	0	0	0	0	0	43	4	26	0	0	34	0	0	d__Bacteria; p__Firmicutes; c__Clostridia; o__Clostridiales; f__unidentified_Clostridiales; g__unidentified_Clostridiales; s__unidentified_Clostridiales
ASV_11767	d__Bacteria; p__Firmicutes; c__Clostridia; o__Clostridiales; f__unclassified_Clostridiales; g__unclassified_Clostridiales; s__unclassified_Clostridiales	0	0	0	0	0	0	0	0	0	0	0	0	0	0	0	0	0	0	0	0	0	0	0	0	0	0	0	0	0	0	0	0	0	0	0	0	35	0	72	0	d__Bacteria; p__Firmicutes; c__Clostridia; o__Clostridiales; f__unclassified_Clostridiales; g__unclassified_Clostridiales; s__unclassified_Clostridiales
ASV_58009	d__Bacteria; p__Firmicutes; c__Clostridia; o__Clostridiales; f__Lachnospiraceae; g__unidentified_Lachnospiraceae; s__unidentified_Lachnospiraceae	6	26	0	0	0	1	0	22	0	70	0	0	0	0	0	0	0	0	0	0	16	12	10	2	56	10	0	16	0	24	0	0	0	0	0	0	0	0	0	0	d__Bacteria; p__Firmicutes; c__Clostridia; o__Clostridiales; f__Lachnospiraceae; g__unidentified_Lachnospiraceae; s__unidentified_Lachnospiraceae
ASV_45720	d__Bacteria; p__Firmicutes; c__Clostridia; o__Clostridiales; f__Lachnospiraceae; g__Blautia; s__unidentified_Blautia	0	26	0	0	0	0	0	2	0	3	0	0	0	0	0	0	0	0	0	0	10	0	0	0	34	22	0	0	0	50	0	0	0	0	0	0	0	0	0	0	d__Bacteria; p__Firmicutes; c__Clostridia; o__Clostridiales; f__Lachnospiraceae; g__Blautia; s__unidentified_Blautia
ASV_59597	d__Bacteria; p__Firmicutes; c__Clostridia; o__Clostridiales; f__Lachnospiraceae; g__unidentified_Lachnospiraceae; s__unidentified_Lachnospiraceae	11	12	23	0	0	0	8	19	26	0	0	0	0	0	0	0	0	0	0	0	11	0	0	0	27	53	0	0	0	26	0	0	0	0	0	0	0	0	0	0	d__Bacteria; p__Firmicutes; c__Clostridia; o__Clostridiales; f__Lachnospiraceae; g__unidentified_Lachnospiraceae; s__unidentified_Lachnospiraceae
ASV_29927	d__Bacteria; p__Firmicutes; c__Clostridia; o__Clostridiales; f__Ruminococcaceae; g__Ruminococcus; s__Ruminococcus_callidus	17	14	72	20	0	0	0	0	0	0	0	0	0	0	0	0	0	0	0	0	38	91	0	0	0	3	0	8	86	9	0	0	0	0	0	0	0	0	0	0	d__Bacteria; p__Firmicutes; c__Clostridia; o__Clostridiales; f__Ruminococcaceae; g__Ruminococcus; s__Ruminococcus_callidus
ASV_29081	d__Bacteria; p__Firmicutes; c__Clostridia; o__Clostridiales; f__unidentified_Clostridiales; g__unidentified_Clostridiales; s__unidentified_Clostridiales	0	0	0	0	0	0	0	0	0	0	0	0	0	0	0	0	0	0	0	0	0	0	0	0	0	0	0	0	0	0	0	0	106	0	0	0	0	0	0	0	d__Bacteria; p__Firmicutes; c__Clostridia; o__Clostridiales; f__unidentified_Clostridiales; g__unidentified_Clostridiales; s__unidentified_Clostridiales
ASV_20938	d__Bacteria; p__Bacteroidetes; c__Bacteroidia; o__Bacteroidales; f__Prevotellaceae; g__Prevotella; s__unidentified_Prevotella	11	16	3	0	0	0	6	2	0	0	0	0	0	0	0	0	0	0	0	0	6	19	0	0	39	0	0	10	5	51	0	0	0	0	0	0	0	0	0	0	d__Bacteria; p__Bacteroidetes; c__Bacteroidia; o__Bacteroidales; f__Prevotellaceae; g__Prevotella; s__unidentified_Prevotella
ASV_12646	d__Bacteria; p__Firmicutes; c__Clostridia; o__Clostridiales; f__Lachnospiraceae; g__unidentified_Lachnospiraceae; s__unidentified_Lachnospiraceae	0	0	0	0	0	0	0	0	0	0	0	0	0	0	0	0	0	0	0	0	0	0	0	0	49	0	0	16	0	40	0	0	0	0	0	0	0	0	0	0	d__Bacteria; p__Firmicutes; c__Clostridia; o__Clostridiales; f__Lachnospiraceae; g__unidentified_Lachnospiraceae; s__unidentified_Lachnospiraceae
ASV_44294	d__Bacteria; p__Bacteroidetes; c__Bacteroidia; o__Bacteroidales; f__Bacteroidaceae; g__Bacteroides; s__unidentified_Bacteroides	0	0	0	0	0	0	0	0	0	3	116	56	24	90	0	78	0	75	8	8	0	0	0	0	0	0	0	0	0	0	3	10	6	7	2	47	3	21	6	0	d__Bacteria; p__Bacteroidetes; c__Bacteroidia; o__Bacteroidales; f__Bacteroidaceae; g__Bacteroides; s__unidentified_Bacteroides
ASV_53703	d__Bacteria; p__Firmicutes; c__Clostridia; o__Clostridiales; f__Lachnospiraceae; g__unidentified_Lachnospiraceae; s__unidentified_Lachnospiraceae	0	0	0	0	0	0	0	0	0	0	0	0	0	0	0	0	0	0	0	0	0	0	0	0	0	0	0	0	0	0	0	0	0	37	22	0	0	46	0	0	d__Bacteria; p__Firmicutes; c__Clostridia; o__Clostridiales; f__Lachnospiraceae; g__unidentified_Lachnospiraceae; s__unidentified_Lachnospiraceae
ASV_36228	d__Bacteria; p__Firmicutes; c__Clostridia; o__Clostridiales; f__Clostridiaceae; g__Clostridium; s__Clostridium_celatum	103	130	0	0	0	0	0	0	26	0	0	0	0	0	0	0	0	0	0	0	114	138	95	83	26	78	0	0	0	0	0	0	0	0	0	0	0	0	0	0	d__Bacteria; p__Firmicutes; c__Clostridia; o__Clostridiales; f__Clostridiaceae; g__Clostridium; s__Clostridium_celatum
ASV_10622	d__Bacteria; p__Firmicutes; c__Clostridia; o__Clostridiales; f__Lachnospiraceae; g__unclassified_Lachnospiraceae; s__unclassified_Lachnospiraceae	11	23	0	0	0	0	23	19	7	4	0	0	0	0	0	0	0	0	0	0	12	0	12	0	36	29	0	15	0	24	0	0	0	0	0	0	0	0	0	0	d__Bacteria; p__Firmicutes; c__Clostridia; o__Clostridiales; f__Lachnospiraceae; g__unclassified_Lachnospiraceae; s__unclassified_Lachnospiraceae
ASV_9721	d__Bacteria; p__Firmicutes; c__Clostridia; o__Clostridiales; f__Ruminococcaceae; g__unidentified_Ruminococcaceae; s__unidentified_Ruminococcaceae	0	0	0	0	0	0	0	48	0	0	0	0	0	0	0	0	0	0	0	0	0	0	0	0	49	0	0	0	15	40	0	0	0	0	0	0	0	0	0	0	d__Bacteria; p__Firmicutes; c__Clostridia; o__Clostridiales; f__Ruminococcaceae; g__unidentified_Ruminococcaceae; s__unidentified_Ruminococcaceae
ASV_28841	d__Bacteria; p__Firmicutes; c__Clostridia; o__Clostridiales; f__unclassified_Clostridiales; g__unclassified_Clostridiales; s__unclassified_Clostridiales	3	9	17	0	0	0	30	0	21	1	40	302	0	0	6	0	16	0	19	0	11	6	0	0	0	17	17	1	0	0	0	6	0	0	0	0	39	0	24	0	d__Bacteria; p__Firmicutes; c__Clostridia; o__Clostridiales; f__unclassified_Clostridiales; g__unclassified_Clostridiales; s__unclassified_Clostridiales
ASV_3427	d__Bacteria; p__Bacteroidetes; c__Bacteroidia; o__Bacteroidales; f__Bacteroidaceae; g__Bacteroides; s__Bacteroides_plebeius	0	0	0	0	0	0	0	0	0	0	19	6	53	28	0	6	0	19	2	42	0	0	0	0	0	0	0	0	0	0	11	4	2	50	9	0	17	5	6	0	d__Bacteria; p__Bacteroidetes; c__Bacteroidia; o__Bacteroidales; f__Bacteroidaceae; g__Bacteroides; s__Bacteroides_plebeius
ASV_4609	d__Bacteria; p__Firmicutes; c__Clostridia; o__Clostridiales; f__Ruminococcaceae; g__unidentified_Ruminococcaceae; s__unidentified_Ruminococcaceae	34	39	0	0	0	29	6	27	0	49	0	0	0	0	0	0	0	0	0	0	107	84	0	12	34	0	0	13	18	38	0	0	0	0	0	0	0	0	0	0	d__Bacteria; p__Firmicutes; c__Clostridia; o__Clostridiales; f__Ruminococcaceae; g__unidentified_Ruminococcaceae; s__unidentified_Ruminococcaceae
ASV_18315	d__Bacteria; p__Proteobacteria; c__Betaproteobacteria; o__Burkholderiales; f__Alcaligenaceae; g__Sutterella; s__unidentified_Sutterella	0	0	0	0	0	0	0	0	0	0	0	0	0	0	0	0	0	0	0	0	0	0	0	0	31	15	10	27	0	20	0	0	0	0	0	0	0	0	0	0	d__Bacteria; p__Proteobacteria; c__Betaproteobacteria; o__Burkholderiales; f__Alcaligenaceae; g__Sutterella; s__unidentified_Sutterella
ASV_36034	d__Bacteria; p__Bacteroidetes; c__Bacteroidia; o__Bacteroidales; f__Bacteroidaceae; g__Bacteroides; s__unidentified_Bacteroides	0	0	0	0	0	0	0	0	0	2	464	65	35	51	11	396	22	94	2	25	0	0	0	0	0	0	0	0	0	0	10	5	26	12	9	1	12	15	13	0	d__Bacteria; p__Bacteroidetes; c__Bacteroidia; o__Bacteroidales; f__Bacteroidaceae; g__Bacteroides; s__unidentified_Bacteroides
ASV_12815	d__Bacteria; p__Firmicutes; c__Clostridia; o__Clostridiales; f__unclassified_Clostridiales; g__unclassified_Clostridiales; s__unclassified_Clostridiales	0	0	0	0	0	0	0	0	0	0	9	13	9	0	0	0	36	0	73	72	0	0	0	0	0	0	0	0	0	0	33	0	8	0	0	0	0	62	0	0	d__Bacteria; p__Firmicutes; c__Clostridia; o__Clostridiales; f__unclassified_Clostridiales; g__unclassified_Clostridiales; s__unclassified_Clostridiales
ASV_6148	d__Bacteria; p__Tenericutes; c__Mollicutes; o__RF39; f__unidentified_RF39; g__unidentified_RF39; s__unidentified_RF39	0	0	0	0	5	0	0	0	0	5	0	0	0	3	0	50	5	0	36	0	0	0	0	0	0	0	0	0	0	0	0	7	0	0	0	4	0	0	29	63	d__Bacteria; p__Tenericutes; c__Mollicutes; o__RF39; f__unidentified_RF39; g__unidentified_RF39; s__unidentified_RF39
ASV_23506	d__Bacteria; p__Firmicutes; c__Clostridia; o__Clostridiales; f__unidentified_Clostridiales; g__unidentified_Clostridiales; s__unidentified_Clostridiales	0	0	0	0	0	0	0	14	0	13	0	0	0	0	0	0	0	0	0	0	10	0	16	0	40	16	0	0	0	46	0	0	0	0	0	0	0	0	0	0	d__Bacteria; p__Firmicutes; c__Clostridia; o__Clostridiales; f__unidentified_Clostridiales; g__unidentified_Clostridiales; s__unidentified_Clostridiales
ASV_10479	d__Bacteria; p__Bacteroidetes; c__Bacteroidia; o__Bacteroidales; f__Bacteroidaceae; g__Bacteroides; s__unidentified_Bacteroides	0	0	0	0	0	0	0	0	0	3	170	43	15	42	8	105	19	64	56	27	0	0	0	0	0	0	0	0	0	0	5	2	16	4	4	27	5	25	1	13	d__Bacteria; p__Bacteroidetes; c__Bacteroidia; o__Bacteroidales; f__Bacteroidaceae; g__Bacteroides; s__unidentified_Bacteroides
ASV_20443	d__Bacteria; p__Bacteroidetes; c__Bacteroidia; o__Bacteroidales; f__Bacteroidaceae; g__Bacteroides; s__unidentified_Bacteroides	0	0	0	0	0	0	0	0	0	0	83	7	7	20	6	40	4	34	34	10	0	0	0	0	0	0	0	0	0	0	1	1	11	8	12	33	1	30	1	4	d__Bacteria; p__Bacteroidetes; c__Bacteroidia; o__Bacteroidales; f__Bacteroidaceae; g__Bacteroides; s__unidentified_Bacteroides
ASV_19178	d__Bacteria; p__Bacteroidetes; c__Bacteroidia; o__Bacteroidales; f__Porphyromonadaceae; g__Parabacteroides; s__unidentified_Parabacteroides	0	0	0	0	0	0	0	0	0	0	5	3	9	0	0	23	0	29	27	9	0	0	0	0	0	0	0	0	0	0	0	7	17	4	33	7	0	0	24	10	d__Bacteria; p__Bacteroidetes; c__Bacteroidia; o__Bacteroidales; f__Porphyromonadaceae; g__Parabacteroides; s__unidentified_Parabacteroides
ASV_13372	d__Bacteria; p__Firmicutes; c__Clostridia; o__Clostridiales; f__unidentified_Clostridiales; g__unidentified_Clostridiales; s__unidentified_Clostridiales	0	0	0	0	0	0	0	0	0	0	0	0	0	79	0	0	0	0	8	0	0	0	0	0	0	0	0	0	0	0	0	0	0	61	0	0	0	0	0	41	d__Bacteria; p__Firmicutes; c__Clostridia; o__Clostridiales; f__unidentified_Clostridiales; g__unidentified_Clostridiales; s__unidentified_Clostridiales
ASV_35568	d__Bacteria; p__Firmicutes; c__Clostridia; o__Clostridiales; f__unidentified_Clostridiales; g__unidentified_Clostridiales; s__unidentified_Clostridiales	0	0	0	0	0	0	0	0	0	0	0	0	0	0	0	0	0	0	0	0	0	0	0	0	0	0	0	0	0	0	0	0	0	0	0	102	0	0	0	0	d__Bacteria; p__Firmicutes; c__Clostridia; o__Clostridiales; f__unidentified_Clostridiales; g__unidentified_Clostridiales; s__unidentified_Clostridiales
ASV_59259	d__Bacteria; p__Bacteroidetes; c__Bacteroidia; o__Bacteroidales; f__S24-7; g__unidentified_S24-7; s__unidentified_S24-7	23	19	70	0	0	24	0	43	10	0	0	0	0	0	0	0	0	0	0	0	26	27	16	0	26	18	11	17	29	0	0	0	0	0	0	0	0	0	0	0	d__Bacteria; p__Bacteroidetes; c__Bacteroidia; o__Bacteroidales; f__S24-7; g__unidentified_S24-7; s__unidentified_S24-7
ASV_23859	d__Bacteria; p__Firmicutes; c__Clostridia; o__Clostridiales; f__unidentified_Clostridiales; g__unidentified_Clostridiales; s__unidentified_Clostridiales	0	0	0	0	0	0	0	0	0	0	0	0	0	0	0	0	0	0	0	0	0	0	0	0	43	0	0	17	0	41	0	0	0	0	0	0	0	0	0	0	d__Bacteria; p__Firmicutes; c__Clostridia; o__Clostridiales; f__unidentified_Clostridiales; g__unidentified_Clostridiales; s__unidentified_Clostridiales
ASV_34620	d__Bacteria; p__Bacteroidetes; c__Bacteroidia; o__Bacteroidales; f__Bacteroidaceae; g__Bacteroides; s__unidentified_Bacteroides	0	0	0	0	0	0	0	0	0	0	16	7	39	32	0	11	5	68	4	15	0	0	0	0	0	0	0	0	0	0	11	14	22	2	8	0	23	1	9	11	d__Bacteria; p__Bacteroidetes; c__Bacteroidia; o__Bacteroidales; f__Bacteroidaceae; g__Bacteroides; s__unidentified_Bacteroides
ASV_37848	d__Bacteria; p__Deferribacteres; c__Deferribacteres; o__Deferribacterales; f__Deferribacteraceae; g__Mucispirillum; s__Mucispirillum_schaedleri	0	0	0	0	0	0	0	0	0	0	8	0	14	0	0	14	0	1	12	52	0	0	0	0	0	0	0	0	0	0	0	0	0	5	32	0	6	16	25	17	d__Bacteria; p__Deferribacteres; c__Deferribacteres; o__Deferribacterales; f__Deferribacteraceae; g__Mucispirillum; s__Mucispirillum_schaedleri
ASV_55265	d__Bacteria; p__Firmicutes; c__Bacilli; o__Lactobacillales; f__Lactobacillaceae; g__Lactobacillus; s__unidentified_Lactobacillus	14	1	22	85	80	0	36	31	0	8	2	0	22	0	40	14	0	0	19	0	0	0	90	3	3	2	7	0	4	0	0	1	0	0	11	0	2	54	4	12	d__Bacteria; p__Firmicutes; c__Bacilli; o__Lactobacillales; f__Lactobacillaceae; g__Lactobacillus; s__unidentified_Lactobacillus
ASV_57432	d__Bacteria; p__Firmicutes; c__Clostridia; o__Clostridiales; f__Lachnospiraceae; g__unclassified_Lachnospiraceae; s__unclassified_Lachnospiraceae	0	0	0	0	0	0	31	66	17	0	0	0	0	0	0	0	0	0	0	0	0	0	0	0	6	24	0	19	0	9	0	0	0	0	0	0	0	0	42	0	d__Bacteria; p__Firmicutes; c__Clostridia; o__Clostridiales; f__Lachnospiraceae; g__unclassified_Lachnospiraceae; s__unclassified_Lachnospiraceae
ASV_16694	d__Bacteria; p__Firmicutes; c__Clostridia; o__Clostridiales; f__unidentified_Clostridiales; g__unidentified_Clostridiales; s__unidentified_Clostridiales	0	0	0	0	0	0	0	0	0	0	0	0	0	0	0	0	0	0	0	0	0	0	0	0	0	0	0	100	0	0	0	0	0	0	0	0	0	0	0	0	d__Bacteria; p__Firmicutes; c__Clostridia; o__Clostridiales; f__unidentified_Clostridiales; g__unidentified_Clostridiales; s__unidentified_Clostridiales
ASV_21081	d__Bacteria; p__Bacteroidetes; c__Bacteroidia; o__Bacteroidales; f__Bacteroidaceae; g__Bacteroides; s__unidentified_Bacteroides	0	0	0	0	0	0	0	0	0	0	5	10	38	52	3	0	17	30	1	12	0	0	0	0	0	0	0	0	0	0	3	21	3	18	3	14	16	13	8	1	d__Bacteria; p__Bacteroidetes; c__Bacteroidia; o__Bacteroidales; f__Bacteroidaceae; g__Bacteroides; s__unidentified_Bacteroides
ASV_8808	d__Bacteria; p__Firmicutes; c__Clostridia; o__Clostridiales; f__Ruminococcaceae; g__unidentified_Ruminococcaceae; s__unidentified_Ruminococcaceae	0	0	86	0	9	0	0	0	0	0	0	0	0	0	0	0	0	0	0	0	0	0	224	0	0	0	0	0	0	0	0	0	0	0	0	100	0	0	0	0	d__Bacteria; p__Firmicutes; c__Clostridia; o__Clostridiales; f__Ruminococcaceae; g__unidentified_Ruminococcaceae; s__unidentified_Ruminococcaceae
ASV_37892	d__Bacteria; p__Firmicutes; c__Clostridia; o__Clostridiales; f__Lachnospiraceae; g__Blautia; s__unidentified_Blautia	0	0	0	0	0	0	0	0	0	0	0	0	0	0	0	0	0	0	0	0	0	0	0	0	5	42	0	0	7	0	0	0	0	0	0	0	0	0	45	0	d__Bacteria; p__Firmicutes; c__Clostridia; o__Clostridiales; f__Lachnospiraceae; g__Blautia; s__unidentified_Blautia
ASV_53011	d__Bacteria; p__Firmicutes; c__Clostridia; o__Clostridiales; f__unidentified_Clostridiales; g__unidentified_Clostridiales; s__unidentified_Clostridiales	0	0	6	0	0	0	0	0	0	0	0	0	0	0	0	0	0	0	0	0	0	0	0	0	33	48	0	8	0	10	0	0	0	0	0	0	0	0	0	0	d__Bacteria; p__Firmicutes; c__Clostridia; o__Clostridiales; f__unidentified_Clostridiales; g__unidentified_Clostridiales; s__unidentified_Clostridiales
ASV_56901	d__Bacteria; p__Firmicutes; c__Clostridia; o__Clostridiales; f__Lachnospiraceae; g__unidentified_Lachnospiraceae; s__unidentified_Lachnospiraceae	0	0	0	0	0	0	0	0	0	0	0	0	0	0	0	0	0	0	0	0	0	0	0	0	49	0	0	0	0	50	0	0	0	0	0	0	0	0	0	0	d__Bacteria; p__Firmicutes; c__Clostridia; o__Clostridiales; f__Lachnospiraceae; g__unidentified_Lachnospiraceae; s__unidentified_Lachnospiraceae
ASV_40872	d__Bacteria; p__Firmicutes; c__Clostridia; o__Clostridiales; f__Lachnospiraceae; g__unidentified_Lachnospiraceae; s__unidentified_Lachnospiraceae	0	0	0	0	0	0	0	0	0	0	0	0	0	0	0	0	0	0	0	0	0	0	0	0	43	0	0	0	0	56	0	0	0	0	0	0	0	0	0	0	d__Bacteria; p__Firmicutes; c__Clostridia; o__Clostridiales; f__Lachnospiraceae; g__unidentified_Lachnospiraceae; s__unidentified_Lachnospiraceae
ASV_32219	d__Bacteria; p__Firmicutes; c__Clostridia; o__Clostridiales; f__Lachnospiraceae; g__Coprococcus; s__unidentified_Coprococcus	0	0	77	7	0	0	12	10	0	0	0	0	0	0	0	0	0	0	0	0	0	0	52	0	0	18	0	0	81	0	0	0	0	0	0	0	0	0	0	0	d__Bacteria; p__Firmicutes; c__Clostridia; o__Clostridiales; f__Lachnospiraceae; g__Coprococcus; s__unidentified_Coprococcus
ASV_10673	d__Bacteria; p__Bacteroidetes; c__Bacteroidia; o__Bacteroidales; f__Bacteroidaceae; g__Bacteroides; s__unidentified_Bacteroides	0	0	0	0	0	0	0	0	0	0	0	0	0	0	0	0	0	0	0	0	0	0	0	0	0	0	0	0	0	0	20	0	0	19	15	0	16	0	29	0	d__Bacteria; p__Bacteroidetes; c__Bacteroidia; o__Bacteroidales; f__Bacteroidaceae; g__Bacteroides; s__unidentified_Bacteroides
ASV_55196	d__Bacteria; p__Firmicutes; c__Clostridia; o__Clostridiales; f__unidentified_Clostridiales; g__unidentified_Clostridiales; s__unidentified_Clostridiales	0	0	0	0	0	0	0	0	0	0	0	0	0	0	0	0	0	66	0	0	0	0	0	0	0	0	0	0	0	0	0	0	99	0	0	0	0	0	0	0	d__Bacteria; p__Firmicutes; c__Clostridia; o__Clostridiales; f__unidentified_Clostridiales; g__unidentified_Clostridiales; s__unidentified_Clostridiales
ASV_20942	d__Bacteria; p__Bacteroidetes; c__Bacteroidia; o__Bacteroidales; f__Bacteroidaceae; g__Bacteroides; s__unidentified_Bacteroides	0	0	0	0	0	0	0	0	0	0	93	81	17	45	0	82	3	59	23	4	0	0	0	0	0	0	0	0	0	0	1	6	16	4	7	31	3	16	9	5	d__Bacteria; p__Bacteroidetes; c__Bacteroidia; o__Bacteroidales; f__Bacteroidaceae; g__Bacteroides; s__unidentified_Bacteroides
ASV_57789	d__Bacteria; p__Firmicutes; c__Clostridia; o__Clostridiales; f__Lachnospiraceae; g__unidentified_Lachnospiraceae; s__unidentified_Lachnospiraceae	0	0	0	0	0	0	0	0	0	0	0	5	5	0	6	97	0	0	0	0	0	0	0	0	0	0	0	0	0	0	0	13	0	0	33	0	52	0	0	0	d__Bacteria; p__Firmicutes; c__Clostridia; o__Clostridiales; f__Lachnospiraceae; g__unidentified_Lachnospiraceae; s__unidentified_Lachnospiraceae
ASV_21066	d__Bacteria; p__Firmicutes; c__Clostridia; o__Clostridiales; f__Lachnospiraceae; g__unidentified_Lachnospiraceae; s__unidentified_Lachnospiraceae	0	0	0	0	0	0	22	78	0	0	0	0	0	0	0	0	0	0	0	0	0	0	0	0	49	9	0	23	0	16	0	0	0	0	0	0	0	0	0	0	d__Bacteria; p__Firmicutes; c__Clostridia; o__Clostridiales; f__Lachnospiraceae; g__unidentified_Lachnospiraceae; s__unidentified_Lachnospiraceae
ASV_6162	d__Bacteria; p__Firmicutes; c__Clostridia; o__Clostridiales; f__Ruminococcaceae; g__Ruminococcus; s__unidentified_Ruminococcus	0	0	8	0	0	0	0	2512	0	0	0	0	0	0	0	0	0	0	0	0	0	10	44	0	36	0	0	0	0	61	0	0	0	0	0	0	0	0	0	0	d__Bacteria; p__Firmicutes; c__Clostridia; o__Clostridiales; f__Ruminococcaceae; g__Ruminococcus; s__unidentified_Ruminococcus
ASV_56023	d__Bacteria; p__Firmicutes; c__Clostridia; o__Clostridiales; f__Ruminococcaceae; g__unidentified_Ruminococcaceae; s__unidentified_Ruminococcaceae	0	0	0	0	0	0	0	0	0	0	0	0	0	0	0	0	0	0	0	0	0	0	0	0	0	0	0	52	0	0	0	0	0	0	0	0	0	0	45	0	d__Bacteria; p__Firmicutes; c__Clostridia; o__Clostridiales; f__Ruminococcaceae; g__unidentified_Ruminococcaceae; s__unidentified_Ruminococcaceae
ASV_49129	d__Bacteria; p__Firmicutes; c__Bacilli; o__Lactobacillales; f__Lactobacillaceae; g__Lactobacillus; s__unidentified_Lactobacillus	0	0	0	0	0	0	6	0	0	0	96	6	2	30	0	15	27	10	18	5	0	0	4	0	0	0	0	0	0	0	6	58	14	0	0	12	5	0	2	0	d__Bacteria; p__Firmicutes; c__Bacilli; o__Lactobacillales; f__Lactobacillaceae; g__Lactobacillus; s__unidentified_Lactobacillus
ASV_54850	d__Bacteria; p__Firmicutes; c__Clostridia; o__Clostridiales; f__unidentified_Clostridiales; g__unidentified_Clostridiales; s__unidentified_Clostridiales	0	0	0	0	0	0	0	0	0	0	0	0	0	0	0	0	0	0	25	0	0	0	0	0	0	0	0	0	0	0	0	0	0	0	0	0	0	0	0	97	d__Bacteria; p__Firmicutes; c__Clostridia; o__Clostridiales; f__unidentified_Clostridiales; g__unidentified_Clostridiales; s__unidentified_Clostridiales
ASV_60244	d__Bacteria; p__Bacteroidetes; c__Bacteroidia; o__Bacteroidales; f__S24-7; g__unidentified_S24-7; s__unidentified_S24-7	0	0	0	0	8	0	0	0	0	0	0	0	0	0	0	0	0	0	0	0	0	0	0	0	21	0	0	0	49	26	0	0	0	0	0	0	0	0	0	0	d__Bacteria; p__Bacteroidetes; c__Bacteroidia; o__Bacteroidales; f__S24-7; g__unidentified_S24-7; s__unidentified_S24-7
ASV_12000	d__Bacteria; p__Firmicutes; c__Bacilli; o__Lactobacillales; f__Lactobacillaceae; g__Lactobacillus; s__unidentified_Lactobacillus	0	0	0	0	0	0	0	0	0	0	0	0	0	0	0	0	0	0	0	0	0	0	0	0	25	55	0	0	0	16	0	0	0	0	0	0	0	0	0	0	d__Bacteria; p__Firmicutes; c__Bacilli; o__Lactobacillales; f__Lactobacillaceae; g__Lactobacillus; s__unidentified_Lactobacillus
ASV_60523	d__Bacteria; p__Firmicutes; c__Clostridia; o__Clostridiales; f__unidentified_Clostridiales; g__unidentified_Clostridiales; s__unidentified_Clostridiales	0	0	0	36	62	0	0	0	0	0	0	0	0	0	0	0	0	0	0	0	0	0	0	0	0	0	50	0	46	0	0	0	0	0	0	0	0	0	0	0	d__Bacteria; p__Firmicutes; c__Clostridia; o__Clostridiales; f__unidentified_Clostridiales; g__unidentified_Clostridiales; s__unidentified_Clostridiales
ASV_26069	d__Bacteria; p__Firmicutes; c__Bacilli; o__Lactobacillales; f__Lactobacillaceae; g__Lactobacillus; s__unidentified_Lactobacillus	0	0	0	0	0	0	28	0	0	0	67	30	5	68	0	34	23	13	35	23	0	0	31	0	0	0	0	0	0	0	16	28	9	0	0	9	20	11	0	3	d__Bacteria; p__Firmicutes; c__Bacilli; o__Lactobacillales; f__Lactobacillaceae; g__Lactobacillus; s__unidentified_Lactobacillus
ASV_18819	d__Bacteria; p__Bacteroidetes; c__Bacteroidia; o__Bacteroidales; f__Bacteroidaceae; g__Bacteroides; s__unidentified_Bacteroides	0	0	0	0	0	0	0	0	0	0	3	5	1	35	4	0	2	3	12	10	0	0	0	0	0	0	0	0	0	0	4	1	0	15	2	7	45	14	0	8	d__Bacteria; p__Bacteroidetes; c__Bacteroidia; o__Bacteroidales; f__Bacteroidaceae; g__Bacteroides; s__unidentified_Bacteroides
ASV_48203	d__Bacteria; p__Bacteroidetes; c__Bacteroidia; o__Bacteroidales; f__Porphyromonadaceae; g__Parabacteroides; s__unidentified_Parabacteroides	0	0	0	0	0	0	0	0	0	0	0	0	37	18	0	0	0	0	0	0	0	0	0	0	0	0	0	0	0	0	26	0	21	0	27	0	22	0	0	0	d__Bacteria; p__Bacteroidetes; c__Bacteroidia; o__Bacteroidales; f__Porphyromonadaceae; g__Parabacteroides; s__unidentified_Parabacteroides
ASV_44036	d__Bacteria; p__Bacteroidetes; c__Bacteroidia; o__Bacteroidales; f__Bacteroidaceae; g__Bacteroides; s__unidentified_Bacteroides	0	0	0	0	0	0	0	0	0	0	17	4	23	30	7	6	9	27	16	22	0	0	0	0	0	0	0	0	0	0	15	0	24	8	26	0	1	6	1	15	d__Bacteria; p__Bacteroidetes; c__Bacteroidia; o__Bacteroidales; f__Bacteroidaceae; g__Bacteroides; s__unidentified_Bacteroides
ASV_15195	d__Bacteria; p__Bacteroidetes; c__Bacteroidia; o__Bacteroidales; f__S24-7; g__unidentified_S24-7; s__unidentified_S24-7	0	14	39	0	0	0	0	15	0	11	0	0	0	0	0	0	0	0	0	0	68	32	0	0	25	0	11	0	31	28	0	0	0	0	0	0	0	0	0	0	d__Bacteria; p__Bacteroidetes; c__Bacteroidia; o__Bacteroidales; f__S24-7; g__unidentified_S24-7; s__unidentified_S24-7
ASV_31606	d__Bacteria; p__Bacteroidetes; c__Bacteroidia; o__Bacteroidales; f__S24-7; g__unidentified_S24-7; s__unidentified_S24-7	9	28	18	0	0	140	0	0	0	0	0	0	0	0	0	0	0	0	0	0	33	50	13	89	11	8	15	38	23	0	0	0	0	0	0	0	0	0	0	0	d__Bacteria; p__Bacteroidetes; c__Bacteroidia; o__Bacteroidales; f__S24-7; g__unidentified_S24-7; s__unidentified_S24-7
ASV_60675	d__Bacteria; p__Firmicutes; c__Clostridia; o__Clostridiales; f__unidentified_Clostridiales; g__unidentified_Clostridiales; s__unidentified_Clostridiales	0	0	0	0	0	0	0	0	0	0	0	0	0	0	0	0	0	0	0	0	0	0	0	0	15	43	0	35	0	2	0	0	0	0	0	0	0	0	0	0	d__Bacteria; p__Firmicutes; c__Clostridia; o__Clostridiales; f__unidentified_Clostridiales; g__unidentified_Clostridiales; s__unidentified_Clostridiales
ASV_32483	d__Bacteria; p__Firmicutes; c__Clostridia; o__Clostridiales; f__Ruminococcaceae; g__unclassified_Ruminococcaceae; s__unclassified_Ruminococcaceae	0	0	0	9	0	0	0	0	0	0	0	11	0	0	0	0	0	12	0	0	9	0	0	0	15	21	11	18	6	11	0	0	0	0	0	0	0	0	13	0	d__Bacteria; p__Firmicutes; c__Clostridia; o__Clostridiales; f__Ruminococcaceae; g__unclassified_Ruminococcaceae; s__unclassified_Ruminococcaceae
ASV_6433	d__Bacteria; p__Bacteroidetes; c__Bacteroidia; o__Bacteroidales; f__Bacteroidaceae; g__Bacteroides; s__unidentified_Bacteroides	0	0	0	0	0	0	0	0	0	0	30	9	68	48	0	40	0	21	2	62	0	0	0	0	0	0	0	0	0	0	4	0	1	20	10	1	41	17	1	0	d__Bacteria; p__Bacteroidetes; c__Bacteroidia; o__Bacteroidales; f__Bacteroidaceae; g__Bacteroides; s__unidentified_Bacteroides
ASV_1904	d__Bacteria; p__Firmicutes; c__Clostridia; o__Clostridiales; f__unidentified_Clostridiales; g__unidentified_Clostridiales; s__unidentified_Clostridiales	0	0	0	0	0	0	0	0	0	0	0	0	35	0	0	0	0	0	0	0	0	0	0	0	0	0	0	0	0	0	0	0	19	32	44	0	0	0	0	0	d__Bacteria; p__Firmicutes; c__Clostridia; o__Clostridiales; f__unidentified_Clostridiales; g__unidentified_Clostridiales; s__unidentified_Clostridiales
ASV_42496	d__Bacteria; p__Firmicutes; c__Clostridia; o__Clostridiales; f__Ruminococcaceae; g__Ruminococcus; s__unidentified_Ruminococcus	0	0	0	0	0	0	0	0	0	0	0	0	52	0	0	0	0	0	0	40	0	0	0	0	0	0	0	0	0	0	0	0	0	30	25	0	20	9	0	11	d__Bacteria; p__Firmicutes; c__Clostridia; o__Clostridiales; f__Ruminococcaceae; g__Ruminococcus; s__unidentified_Ruminococcus
ASV_57235	d__Bacteria; p__Firmicutes; c__Clostridia; o__Clostridiales; f__unclassified_Clostridiales; g__unclassified_Clostridiales; s__unclassified_Clostridiales	14	0	12	0	0	19	0	417	38	202	0	0	0	0	0	0	0	0	0	0	70	87	0	12	47	0	0	7	0	40	0	0	0	0	0	0	0	0	0	0	d__Bacteria; p__Firmicutes; c__Clostridia; o__Clostridiales; f__unclassified_Clostridiales; g__unclassified_Clostridiales; s__unclassified_Clostridiales
ASV_41817	d__Bacteria; p__Firmicutes; c__Clostridia; o__Clostridiales; f__Lachnospiraceae; g__unclassified_Lachnospiraceae; s__unclassified_Lachnospiraceae	0	0	0	0	0	0	0	0	0	0	0	0	0	0	0	0	0	0	0	0	0	0	0	0	28	19	0	19	0	28	0	0	0	0	0	0	0	0	0	0	d__Bacteria; p__Firmicutes; c__Clostridia; o__Clostridiales; f__Lachnospiraceae; g__unclassified_Lachnospiraceae; s__unclassified_Lachnospiraceae
ASV_26649	d__Bacteria; p__Firmicutes; c__Clostridia; o__Clostridiales; f__unclassified_Clostridiales; g__unclassified_Clostridiales; s__unclassified_Clostridiales	21	11	27	122	120	0	0	71	14	0	0	0	0	0	0	0	0	0	0	0	59	0	112	0	30	0	0	30	14	20	0	0	0	0	0	0	0	0	0	0	d__Bacteria; p__Firmicutes; c__Clostridia; o__Clostridiales; f__unclassified_Clostridiales; g__unclassified_Clostridiales; s__unclassified_Clostridiales
ASV_16770	d__Bacteria; p__Bacteroidetes; c__Bacteroidia; o__Bacteroidales; f__Bacteroidaceae; g__Bacteroides; s__Bacteroides_barnesiae	0	0	0	0	0	0	0	0	0	0	20	8	2	15	2	3	6	29	47	20	0	0	0	0	0	0	0	0	0	0	9	10	9	3	3	2	16	23	2	17	d__Bacteria; p__Bacteroidetes; c__Bacteroidia; o__Bacteroidales; f__Bacteroidaceae; g__Bacteroides; s__Bacteroides_barnesiae
ASV_15708	d__Bacteria; p__Firmicutes; c__Clostridia; o__Clostridiales; f__Ruminococcaceae; g__Ruminococcus; s__unidentified_Ruminococcus	0	0	0	0	0	0	0	0	0	0	0	0	8	7	0	0	4	0	0	0	0	0	0	0	0	0	0	0	0	0	11	0	0	32	8	0	14	14	10	5	d__Bacteria; p__Firmicutes; c__Clostridia; o__Clostridiales; f__Ruminococcaceae; g__Ruminococcus; s__unidentified_Ruminococcus
ASV_56241	d__Bacteria; p__Firmicutes; c__Clostridia; o__Clostridiales; f__unidentified_Clostridiales; g__unidentified_Clostridiales; s__unidentified_Clostridiales	0	29	0	0	0	0	22	0	22	0	0	0	0	0	0	0	0	0	0	0	0	6	0	0	35	25	0	33	0	0	0	0	0	0	0	0	0	0	0	0	d__Bacteria; p__Firmicutes; c__Clostridia; o__Clostridiales; f__unidentified_Clostridiales; g__unidentified_Clostridiales; s__unidentified_Clostridiales
ASV_34149	d__Bacteria; p__Firmicutes; c__Clostridia; o__Clostridiales; f__unidentified_Clostridiales; g__unidentified_Clostridiales; s__unidentified_Clostridiales	0	0	0	0	0	0	0	0	39	0	0	0	0	0	0	0	0	0	0	0	0	0	0	0	16	72	0	0	0	5	0	0	0	0	0	0	0	0	0	0	d__Bacteria; p__Firmicutes; c__Clostridia; o__Clostridiales; f__unidentified_Clostridiales; g__unidentified_Clostridiales; s__unidentified_Clostridiales
ASV_21202	d__Bacteria; p__Bacteroidetes; c__Bacteroidia; o__Bacteroidales; f__Bacteroidaceae; g__Bacteroides; s__Bacteroides_uniformis	11	16	142	0	0	11	28	0	5	0	0	0	0	0	0	0	0	0	0	0	7	20	0	39	6	8	59	0	9	11	0	0	0	0	0	0	0	0	0	0	d__Bacteria; p__Bacteroidetes; c__Bacteroidia; o__Bacteroidales; f__Bacteroidaceae; g__Bacteroides; s__Bacteroides_uniformis
ASV_33473	d__Bacteria; p__Bacteroidetes; c__Bacteroidia; o__Bacteroidales; f__Prevotellaceae; g__Prevotella; s__Prevotella_copri	7	3	27	2	0	0	4	2	0	9	0	0	0	0	0	0	0	0	0	0	4	27	0	0	3	0	0	76	10	4	0	0	0	0	0	0	0	0	0	0	d__Bacteria; p__Bacteroidetes; c__Bacteroidia; o__Bacteroidales; f__Prevotellaceae; g__Prevotella; s__Prevotella_copri
ASV_13226	d__Bacteria; p__Firmicutes; c__Clostridia; o__Clostridiales; f__Clostridiaceae; g__SMB53; s__unidentified_SMB53	0	0	0	0	0	0	0	0	0	0	0	0	0	0	0	0	0	0	0	0	0	0	0	0	33	28	32	0	0	0	0	0	0	0	0	0	0	0	0	0	d__Bacteria; p__Firmicutes; c__Clostridia; o__Clostridiales; f__Clostridiaceae; g__SMB53; s__unidentified_SMB53
ASV_1932	d__Bacteria; p__Firmicutes; c__Clostridia; o__Clostridiales; f__Ruminococcaceae; g__Oscillospira; s__unidentified_Oscillospira	0	0	0	0	0	0	6	0	0	0	0	4	7	3	0	6	0	17	0	0	6	0	0	0	20	0	0	0	0	12	0	0	14	7	31	0	0	0	0	9	d__Bacteria; p__Firmicutes; c__Clostridia; o__Clostridiales; f__Ruminococcaceae; g__Oscillospira; s__unidentified_Oscillospira
ASV_53956	d__Bacteria; p__Bacteroidetes; c__Bacteroidia; o__Bacteroidales; f__Bacteroidaceae; g__Bacteroides; s__Bacteroides_barnesiae	0	0	0	0	0	0	0	0	0	0	30	18	5	18	1	3	17	39	1	27	0	0	0	0	0	0	0	0	0	0	20	3	19	2	1	0	28	8	12	0	d__Bacteria; p__Bacteroidetes; c__Bacteroidia; o__Bacteroidales; f__Bacteroidaceae; g__Bacteroides; s__Bacteroides_barnesiae
ASV_54491	d__Bacteria; p__Firmicutes; c__Clostridia; o__Clostridiales; f__Lachnospiraceae; g__unidentified_Lachnospiraceae; s__unidentified_Lachnospiraceae	0	0	0	0	0	0	0	0	0	0	0	0	0	0	0	0	0	0	0	0	0	0	0	0	0	0	0	0	0	0	93	0	0	0	0	0	0	0	0	0	d__Bacteria; p__Firmicutes; c__Clostridia; o__Clostridiales; f__Lachnospiraceae; g__unidentified_Lachnospiraceae; s__unidentified_Lachnospiraceae
ASV_59328	d__Bacteria; p__Firmicutes; c__Clostridia; o__Clostridiales; f__Lachnospiraceae; g__unclassified_Lachnospiraceae; s__unclassified_Lachnospiraceae	0	0	0	0	0	0	0	0	0	0	0	0	0	0	0	0	0	0	0	0	0	0	0	0	37	0	0	0	0	55	0	0	0	0	0	0	0	0	0	0	d__Bacteria; p__Firmicutes; c__Clostridia; o__Clostridiales; f__Lachnospiraceae; g__unclassified_Lachnospiraceae; s__unclassified_Lachnospiraceae
ASV_54996	d__Bacteria; p__Firmicutes; c__Clostridia; o__Clostridiales; f__Peptostreptococcaceae; g__unclassified_Peptostreptococcaceae; s__unclassified_Peptostreptococcaceae	12	7	15	0	0	0	27	21	8	14	0	0	0	0	0	0	0	0	0	0	19	24	18	0	20	18	11	12	0	31	0	0	0	0	0	0	0	0	0	0	d__Bacteria; p__Firmicutes; c__Clostridia; o__Clostridiales; f__Peptostreptococcaceae; g__unclassified_Peptostreptococcaceae; s__unclassified_Peptostreptococcaceae
ASV_35338	d__Bacteria; p__Firmicutes; c__Clostridia; o__Clostridiales; f__Ruminococcaceae; g__Ruminococcus; s__unclassified_Ruminococcus	0	0	0	0	0	0	0	0	0	0	0	0	0	0	0	0	0	0	0	0	0	0	0	0	0	30	43	0	0	0	19	0	0	0	0	0	0	0	0	0	d__Bacteria; p__Firmicutes; c__Clostridia; o__Clostridiales; f__Ruminococcaceae; g__Ruminococcus; s__unclassified_Ruminococcus
ASV_40521	d__Bacteria; p__Firmicutes; c__Bacilli; o__Lactobacillales; f__Lactobacillaceae; g__Lactobacillus; s__unidentified_Lactobacillus	0	0	0	34	52	0	12	0	0	0	36	0	15	0	0	0	0	0	0	0	0	0	27	0	0	0	0	4	0	0	10	14	0	0	0	0	64	0	0	0	d__Bacteria; p__Firmicutes; c__Bacilli; o__Lactobacillales; f__Lactobacillaceae; g__Lactobacillus; s__unidentified_Lactobacillus
ASV_27551	d__Bacteria; p__Firmicutes; c__Clostridia; o__Clostridiales; f__unidentified_Clostridiales; g__unidentified_Clostridiales; s__unidentified_Clostridiales	0	0	0	0	0	0	0	0	0	0	0	0	0	0	0	0	0	0	0	0	0	0	0	0	0	0	0	0	63	0	0	0	0	29	0	0	0	0	0	0	d__Bacteria; p__Firmicutes; c__Clostridia; o__Clostridiales; f__unidentified_Clostridiales; g__unidentified_Clostridiales; s__unidentified_Clostridiales
ASV_25185	d__Bacteria; p__Bacteroidetes; c__Bacteroidia; o__Bacteroidales; f__Porphyromonadaceae; g__Parabacteroides; s__Parabacteroides_distasonis	0	0	0	0	0	0	0	0	0	0	12	5	18	12	0	16	0	0	7	7	0	0	0	0	0	0	0	0	0	0	15	0	0	8	11	9	10	0	21	18	d__Bacteria; p__Bacteroidetes; c__Bacteroidia; o__Bacteroidales; f__Porphyromonadaceae; g__Parabacteroides; s__Parabacteroides_distasonis
ASV_26330	d__Bacteria; p__Bacteroidetes; c__Bacteroidia; o__Bacteroidales; f__Prevotellaceae; g__Prevotella; s__unidentified_Prevotella	0	0	0	0	0	0	0	0	0	0	0	0	33	102	0	0	0	90	0	0	0	0	0	0	0	0	0	0	0	0	0	0	0	0	23	0	0	27	0	42	d__Bacteria; p__Bacteroidetes; c__Bacteroidia; o__Bacteroidales; f__Prevotellaceae; g__Prevotella; s__unidentified_Prevotella
ASV_7042	d__Bacteria; p__Firmicutes; c__Clostridia; o__Clostridiales; f__unidentified_Clostridiales; g__unidentified_Clostridiales; s__unidentified_Clostridiales	0	0	0	0	0	0	0	0	0	0	0	0	0	0	0	0	0	0	0	0	0	0	0	0	0	0	0	0	0	0	0	0	0	0	0	0	92	0	0	0	d__Bacteria; p__Firmicutes; c__Clostridia; o__Clostridiales; f__unidentified_Clostridiales; g__unidentified_Clostridiales; s__unidentified_Clostridiales
ASV_58726	d__Bacteria; p__Firmicutes; c__Clostridia; o__Clostridiales; f__Lachnospiraceae; g__Blautia; s__unidentified_Blautia	0	0	0	0	0	0	0	0	0	0	0	0	0	0	0	0	0	0	0	0	0	0	0	0	0	0	0	91	0	0	0	0	0	0	0	0	0	0	0	0	d__Bacteria; p__Firmicutes; c__Clostridia; o__Clostridiales; f__Lachnospiraceae; g__Blautia; s__unidentified_Blautia
ASV_59735	d__Bacteria; p__Bacteroidetes; c__Bacteroidia; o__Bacteroidales; f__Prevotellaceae; g__Prevotella; s__unclassified_Prevotella	0	0	14	0	0	0	3	0	0	0	0	0	0	0	0	0	0	0	0	0	0	15	1	0	24	0	0	12	4	50	0	0	0	0	0	0	0	0	0	0	d__Bacteria; p__Bacteroidetes; c__Bacteroidia; o__Bacteroidales; f__Prevotellaceae; g__Prevotella; s__unclassified_Prevotella
ASV_11122	d__Bacteria; p__Firmicutes; c__Clostridia; o__Clostridiales; f__Ruminococcaceae; g__unclassified_Ruminococcaceae; s__unclassified_Ruminococcaceae	11	10	0	0	0	0	0	0	0	0	0	4	0	0	0	0	0	0	0	0	0	0	0	0	33	0	0	26	0	26	0	0	0	0	0	0	0	0	5	0	d__Bacteria; p__Firmicutes; c__Clostridia; o__Clostridiales; f__Ruminococcaceae; g__unclassified_Ruminococcaceae; s__unclassified_Ruminococcaceae
ASV_43503	d__Bacteria; p__Firmicutes; c__Clostridia; o__Clostridiales; f__Lachnospiraceae; g__Blautia; s__unidentified_Blautia	0	0	0	0	0	0	0	87	0	0	0	0	0	0	0	0	0	0	0	0	0	0	0	0	0	0	0	31	9	9	0	30	0	0	0	0	0	0	11	0	d__Bacteria; p__Firmicutes; c__Clostridia; o__Clostridiales; f__Lachnospiraceae; g__Blautia; s__unidentified_Blautia
ASV_2761	d__Bacteria; p__Firmicutes; c__Bacilli; o__Lactobacillales; f__Lactobacillaceae; g__unclassified_Lactobacillaceae; s__unclassified_Lactobacillaceae	0	0	0	0	0	0	0	0	0	0	0	0	0	0	0	0	0	0	0	0	0	0	0	0	0	0	0	0	0	0	20	0	40	14	0	16	0	0	0	0	d__Bacteria; p__Firmicutes; c__Bacilli; o__Lactobacillales; f__Lactobacillaceae; g__unclassified_Lactobacillaceae; s__unclassified_Lactobacillaceae
ASV_27410	d__Bacteria; p__Firmicutes; c__Clostridia; o__Clostridiales; f__unidentified_Clostridiales; g__unidentified_Clostridiales; s__unidentified_Clostridiales	0	0	0	9	4	0	0	0	0	0	0	0	0	0	0	0	0	0	0	0	0	0	271	0	46	0	0	0	0	43	0	0	0	0	0	0	0	0	0	0	d__Bacteria; p__Firmicutes; c__Clostridia; o__Clostridiales; f__unidentified_Clostridiales; g__unidentified_Clostridiales; s__unidentified_Clostridiales
ASV_26212	d__Bacteria; p__Firmicutes; c__Clostridia; o__Clostridiales; f__Ruminococcaceae; g__unidentified_Ruminococcaceae; s__unidentified_Ruminococcaceae	21	31	8	0	0	51	0	0	22	66	0	0	0	0	0	0	0	0	0	0	57	46	0	51	16	41	0	22	0	10	0	0	0	0	0	0	0	0	0	0	d__Bacteria; p__Firmicutes; c__Clostridia; o__Clostridiales; f__Ruminococcaceae; g__unidentified_Ruminococcaceae; s__unidentified_Ruminococcaceae
ASV_51102	d__Bacteria; p__Firmicutes; c__Clostridia; o__Clostridiales; f__Lachnospiraceae; g__unclassified_Lachnospiraceae; s__unclassified_Lachnospiraceae	0	0	0	0	0	0	0	0	0	0	0	0	0	0	0	0	0	0	0	0	0	0	0	0	34	4	0	34	0	17	0	0	0	0	0	0	0	0	0	0	d__Bacteria; p__Firmicutes; c__Clostridia; o__Clostridiales; f__Lachnospiraceae; g__unclassified_Lachnospiraceae; s__unclassified_Lachnospiraceae
ASV_9879	d__Bacteria; p__Firmicutes; c__Clostridia; o__Clostridiales; f__Ruminococcaceae; g__Ruminococcus; s__Ruminococcus_callidus	0	166	0	0	0	0	37	133	59	0	0	0	0	0	0	0	0	0	0	0	0	0	64	0	0	58	12	19	0	0	0	0	0	0	0	0	0	0	0	0	d__Bacteria; p__Firmicutes; c__Clostridia; o__Clostridiales; f__Ruminococcaceae; g__Ruminococcus; s__Ruminococcus_callidus
ASV_14564	d__Bacteria; p__Firmicutes; c__Clostridia; o__Clostridiales; f__unidentified_Clostridiales; g__unidentified_Clostridiales; s__unidentified_Clostridiales	0	0	0	0	0	0	0	0	0	0	0	0	0	0	0	0	0	0	0	0	0	0	0	0	0	0	0	0	14	0	0	0	0	0	0	75	0	0	0	0	d__Bacteria; p__Firmicutes; c__Clostridia; o__Clostridiales; f__unidentified_Clostridiales; g__unidentified_Clostridiales; s__unidentified_Clostridiales
ASV_39447	d__Bacteria; p__Firmicutes; c__Clostridia; o__Clostridiales; f__unidentified_Clostridiales; g__unidentified_Clostridiales; s__unidentified_Clostridiales	0	0	0	0	0	0	0	0	0	0	0	0	0	0	0	0	0	0	0	0	0	0	0	0	1	0	0	0	33	12	0	0	0	0	0	0	0	0	42	0	d__Bacteria; p__Firmicutes; c__Clostridia; o__Clostridiales; f__unidentified_Clostridiales; g__unidentified_Clostridiales; s__unidentified_Clostridiales
ASV_753	d__Bacteria; p__Firmicutes; c__Clostridia; o__Clostridiales; f__unidentified_Clostridiales; g__unidentified_Clostridiales; s__unidentified_Clostridiales	0	0	0	0	0	0	0	5	0	0	0	0	0	0	0	0	0	0	0	0	0	0	0	0	72	0	0	0	0	16	0	0	0	0	0	0	0	0	0	0	d__Bacteria; p__Firmicutes; c__Clostridia; o__Clostridiales; f__unidentified_Clostridiales; g__unidentified_Clostridiales; s__unidentified_Clostridiales
ASV_39874	d__Bacteria; p__Bacteroidetes; c__Bacteroidia; o__Bacteroidales; f__S24-7; g__unidentified_S24-7; s__unidentified_S24-7	0	41	0	0	0	0	0	0	0	0	0	0	0	0	0	0	0	0	0	0	0	0	0	58	0	0	52	36	0	0	0	0	0	0	0	0	0	0	0	0	d__Bacteria; p__Bacteroidetes; c__Bacteroidia; o__Bacteroidales; f__S24-7; g__unidentified_S24-7; s__unidentified_S24-7
ASV_27946	d__Bacteria; p__Firmicutes; c__Clostridia; o__Clostridiales; f__Clostridiaceae; g__Clostridium; s__Clostridium_celatum	134	0	0	313	266	0	0	0	0	0	0	0	0	0	0	0	0	0	0	0	0	37	0	0	0	0	88	0	0	0	0	0	0	0	0	0	0	0	0	0	d__Bacteria; p__Firmicutes; c__Clostridia; o__Clostridiales; f__Clostridiaceae; g__Clostridium; s__Clostridium_celatum
ASV_32088	d__Bacteria; p__Firmicutes; c__Clostridia; o__Clostridiales; f__Ruminococcaceae; g__unidentified_Ruminococcaceae; s__unidentified_Ruminococcaceae	0	0	0	0	0	0	0	0	0	0	0	0	0	0	0	0	0	0	0	0	0	0	0	0	0	0	0	0	88	0	0	0	0	0	0	0	0	0	0	0	d__Bacteria; p__Firmicutes; c__Clostridia; o__Clostridiales; f__Ruminococcaceae; g__unidentified_Ruminococcaceae; s__unidentified_Ruminococcaceae
ASV_50298	d__Bacteria; p__Firmicutes; c__Clostridia; o__Clostridiales; f__unidentified_Clostridiales; g__unidentified_Clostridiales; s__unidentified_Clostridiales	0	0	0	0	0	0	0	0	0	0	0	0	0	0	0	0	0	0	0	0	0	0	0	0	0	0	0	0	0	88	0	0	0	0	0	0	0	0	0	0	d__Bacteria; p__Firmicutes; c__Clostridia; o__Clostridiales; f__unidentified_Clostridiales; g__unidentified_Clostridiales; s__unidentified_Clostridiales
ASV_35687	d__Bacteria; p__Firmicutes; c__Clostridia; o__Clostridiales; f__Ruminococcaceae; g__unclassified_Ruminococcaceae; s__unclassified_Ruminococcaceae	0	0	0	0	0	0	0	0	0	0	0	0	8	0	2	0	0	0	5	25	0	0	0	0	0	0	0	0	0	0	8	5	0	21	0	0	26	0	16	12	d__Bacteria; p__Firmicutes; c__Clostridia; o__Clostridiales; f__Ruminococcaceae; g__unclassified_Ruminococcaceae; s__unclassified_Ruminococcaceae
ASV_58733	d__Bacteria; p__Firmicutes; c__Clostridia; o__Clostridiales; f__Lachnospiraceae; g__unidentified_Lachnospiraceae; s__unidentified_Lachnospiraceae	0	0	0	0	0	0	0	0	0	0	0	0	0	0	0	0	0	0	0	0	0	0	0	0	0	0	0	0	0	0	36	0	14	11	23	0	0	4	0	0	d__Bacteria; p__Firmicutes; c__Clostridia; o__Clostridiales; f__Lachnospiraceae; g__unidentified_Lachnospiraceae; s__unidentified_Lachnospiraceae
ASV_10392	d__Bacteria; p__Firmicutes; c__Bacilli; o__Lactobacillales; f__Enterococcaceae; g__Enterococcus; s__Enterococcus_casseliflavus	0	0	0	0	0	0	0	0	0	0	0	0	0	0	0	0	0	0	0	0	0	0	0	18	0	0	0	0	0	0	0	0	14	0	0	9	32	5	0	28	d__Bacteria; p__Firmicutes; c__Bacilli; o__Lactobacillales; f__Enterococcaceae; g__Enterococcus; s__Enterococcus_casseliflavus
ASV_23983	d__Bacteria; p__Firmicutes; c__Clostridia; o__Clostridiales; f__unidentified_Clostridiales; g__unidentified_Clostridiales; s__unidentified_Clostridiales	0	0	0	0	0	0	0	0	0	0	0	0	0	0	0	0	0	0	0	0	0	0	0	0	16	51	0	0	0	20	0	0	0	0	0	0	0	0	0	0	d__Bacteria; p__Firmicutes; c__Clostridia; o__Clostridiales; f__unidentified_Clostridiales; g__unidentified_Clostridiales; s__unidentified_Clostridiales
ASV_41699	d__Bacteria; p__Firmicutes; c__Clostridia; o__Clostridiales; f__Lachnospiraceae; g__unidentified_Lachnospiraceae; s__unidentified_Lachnospiraceae	0	0	0	0	0	0	0	0	0	0	0	0	0	0	0	0	0	0	0	0	0	0	0	0	26	37	0	0	0	24	0	0	0	0	0	0	0	0	0	0	d__Bacteria; p__Firmicutes; c__Clostridia; o__Clostridiales; f__Lachnospiraceae; g__unidentified_Lachnospiraceae; s__unidentified_Lachnospiraceae
ASV_7642	d__Bacteria; p__Firmicutes; c__Clostridia; o__Clostridiales; f__Ruminococcaceae; g__unidentified_Ruminococcaceae; s__unidentified_Ruminococcaceae	5	0	9	0	0	5	0	0	27	24	0	0	0	0	0	0	0	0	0	0	13	25	33	13	11	8	0	14	45	9	0	0	0	0	0	0	0	0	0	0	d__Bacteria; p__Firmicutes; c__Clostridia; o__Clostridiales; f__Ruminococcaceae; g__unidentified_Ruminococcaceae; s__unidentified_Ruminococcaceae
ASV_10402	d__Bacteria; p__Firmicutes; c__Clostridia; o__Clostridiales; f__unclassified_Clostridiales; g__unclassified_Clostridiales; s__unclassified_Clostridiales	0	0	0	0	0	0	0	0	0	0	0	0	14	0	9	0	0	0	12	0	0	0	0	0	0	0	0	0	0	0	54	0	11	0	22	0	0	0	0	0	d__Bacteria; p__Firmicutes; c__Clostridia; o__Clostridiales; f__unclassified_Clostridiales; g__unclassified_Clostridiales; s__unclassified_Clostridiales
ASV_27051	d__Bacteria; p__Firmicutes; c__Clostridia; o__Clostridiales; f__Ruminococcaceae; g__Ruminococcus; s__unidentified_Ruminococcus	0	0	0	0	0	0	0	0	0	0	63	0	0	0	0	0	0	0	0	0	0	0	0	0	0	0	0	0	0	0	87	0	0	0	0	0	0	0	0	0	d__Bacteria; p__Firmicutes; c__Clostridia; o__Clostridiales; f__Ruminococcaceae; g__Ruminococcus; s__unidentified_Ruminococcus
ASV_17959	d__Bacteria; p__Bacteroidetes; c__Bacteroidia; o__Bacteroidales; f__Prevotellaceae; g__Prevotella; s__unidentified_Prevotella	0	0	0	0	0	0	0	0	0	0	18	4	40	24	0	5	0	36	10	31	0	0	0	0	0	0	0	0	0	0	0	6	17	13	8	0	10	18	0	15	d__Bacteria; p__Bacteroidetes; c__Bacteroidia; o__Bacteroidales; f__Prevotellaceae; g__Prevotella; s__unidentified_Prevotella
ASV_50076	d__Bacteria; p__Bacteroidetes; c__Bacteroidia; o__Bacteroidales; f__Bacteroidaceae; g__Bacteroides; s__Bacteroides_barnesiae	0	0	0	0	0	0	0	0	0	0	0	17	0	21	0	0	0	18	0	0	0	0	0	0	0	0	0	0	0	0	0	0	30	0	0	0	0	30	0	27	d__Bacteria; p__Bacteroidetes; c__Bacteroidia; o__Bacteroidales; f__Bacteroidaceae; g__Bacteroides; s__Bacteroides_barnesiae
ASV_41540	d__Bacteria; p__Firmicutes; c__Clostridia; o__Clostridiales; f__[Mogibacteriaceae]; g__unidentified_[Mogibacteriaceae]; s__unidentified_[Mogibacteriaceae]	0	0	0	0	0	0	0	0	0	0	12	27	0	0	2	52	0	6	23	12	0	0	0	0	0	0	0	0	0	0	0	0	19	0	0	0	13	8	21	26	d__Bacteria; p__Firmicutes; c__Clostridia; o__Clostridiales; f__[Mogibacteriaceae]; g__unidentified_[Mogibacteriaceae]; s__unidentified_[Mogibacteriaceae]
ASV_11314	d__Bacteria; p__Firmicutes; c__Clostridia; o__Clostridiales; f__unidentified_Clostridiales; g__unidentified_Clostridiales; s__unidentified_Clostridiales	0	0	0	0	0	0	0	4	0	0	0	0	0	0	0	0	0	0	0	0	0	0	0	0	44	0	0	0	0	42	0	0	0	0	0	0	0	0	0	0	d__Bacteria; p__Firmicutes; c__Clostridia; o__Clostridiales; f__unidentified_Clostridiales; g__unidentified_Clostridiales; s__unidentified_Clostridiales
ASV_8248	d__Bacteria; p__Bacteroidetes; c__Bacteroidia; o__Bacteroidales; f__unclassified_Bacteroidales; g__unclassified_Bacteroidales; s__unclassified_Bacteroidales	31	9	14	22	11	15	0	3	0	0	0	0	0	0	0	0	0	0	0	0	45	163	0	46	6	8	31	28	0	13	0	0	0	0	0	0	0	0	0	0	d__Bacteria; p__Bacteroidetes; c__Bacteroidia; o__Bacteroidales; f__unclassified_Bacteroidales; g__unclassified_Bacteroidales; s__unclassified_Bacteroidales
ASV_50655	d__Bacteria; p__Firmicutes; c__Clostridia; o__Clostridiales; f__Lachnospiraceae; g__unidentified_Lachnospiraceae; s__unidentified_Lachnospiraceae	0	0	0	0	0	0	0	0	0	0	0	0	0	0	0	0	0	0	0	0	0	0	0	0	31	7	0	0	0	48	0	0	0	0	0	0	0	0	0	0	d__Bacteria; p__Firmicutes; c__Clostridia; o__Clostridiales; f__Lachnospiraceae; g__unidentified_Lachnospiraceae; s__unidentified_Lachnospiraceae
ASV_36937	d__Bacteria; p__Firmicutes; c__Clostridia; o__Clostridiales; f__unidentified_Clostridiales; g__unidentified_Clostridiales; s__unidentified_Clostridiales	7	0	0	0	20	72	0	0	0	0	0	0	0	0	0	0	0	0	0	0	6	0	7	10	31	14	0	0	16	25	0	0	0	0	0	0	0	0	0	0	d__Bacteria; p__Firmicutes; c__Clostridia; o__Clostridiales; f__unidentified_Clostridiales; g__unidentified_Clostridiales; s__unidentified_Clostridiales
ASV_28395	d__Bacteria; p__Firmicutes; c__Clostridia; o__Clostridiales; f__unidentified_Clostridiales; g__unidentified_Clostridiales; s__unidentified_Clostridiales	0	13	56	0	0	36	0	0	11	0	0	0	0	0	0	0	0	0	0	0	0	0	70	15	35	19	0	18	0	14	0	0	0	0	0	0	0	0	0	0	d__Bacteria; p__Firmicutes; c__Clostridia; o__Clostridiales; f__unidentified_Clostridiales; g__unidentified_Clostridiales; s__unidentified_Clostridiales
ASV_42729	d__Bacteria; p__Firmicutes; c__Bacilli; o__Lactobacillales; f__Lactobacillaceae; g__Lactobacillus; s__unidentified_Lactobacillus	0	0	0	0	0	0	0	0	0	0	0	0	0	0	84	0	0	0	0	0	0	0	0	0	0	0	10	0	0	0	0	26	0	0	0	30	0	20	0	0	d__Bacteria; p__Firmicutes; c__Bacilli; o__Lactobacillales; f__Lactobacillaceae; g__Lactobacillus; s__unidentified_Lactobacillus
ASV_20422	d__Bacteria; p__Firmicutes; c__Clostridia; o__Clostridiales; f__unidentified_Clostridiales; g__unidentified_Clostridiales; s__unidentified_Clostridiales	0	36	0	0	0	0	0	0	0	0	0	0	0	0	0	0	0	0	0	0	0	0	0	26	0	0	0	33	0	0	0	0	0	0	0	0	0	0	53	0	d__Bacteria; p__Firmicutes; c__Clostridia; o__Clostridiales; f__unidentified_Clostridiales; g__unidentified_Clostridiales; s__unidentified_Clostridiales
ASV_28111	d__Bacteria; p__Firmicutes; c__Clostridia; o__Clostridiales; f__Lachnospiraceae; g__Coprococcus; s__unidentified_Coprococcus	0	0	0	0	0	0	0	0	0	0	0	0	0	0	0	0	0	0	0	0	0	0	0	0	0	0	0	0	0	0	15	0	0	54	0	0	0	17	0	0	d__Bacteria; p__Firmicutes; c__Clostridia; o__Clostridiales; f__Lachnospiraceae; g__Coprococcus; s__unidentified_Coprococcus
ASV_47988	d__Bacteria; p__Firmicutes; c__Clostridia; o__Clostridiales; f__unidentified_Clostridiales; g__unidentified_Clostridiales; s__unidentified_Clostridiales	0	0	0	0	0	0	0	0	0	0	0	0	0	0	0	0	0	0	0	0	0	0	0	0	49	0	0	0	0	36	0	0	0	0	0	0	0	0	0	0	d__Bacteria; p__Firmicutes; c__Clostridia; o__Clostridiales; f__unidentified_Clostridiales; g__unidentified_Clostridiales; s__unidentified_Clostridiales
ASV_37256	d__Bacteria; p__Bacteroidetes; c__Bacteroidia; o__Bacteroidales; f__Prevotellaceae; g__Prevotella; s__unclassified_Prevotella	7	0	0	0	0	0	0	6	0	0	0	0	0	0	0	0	0	0	0	0	0	11	2	0	25	0	0	15	5	40	0	0	0	0	0	0	0	0	0	0	d__Bacteria; p__Bacteroidetes; c__Bacteroidia; o__Bacteroidales; f__Prevotellaceae; g__Prevotella; s__unclassified_Prevotella
ASV_24783	d__Bacteria; p__Firmicutes; c__Clostridia; o__Clostridiales; f__Lachnospiraceae; g__unclassified_Lachnospiraceae; s__unclassified_Lachnospiraceae	0	22	38	0	0	0	6	21	8	0	0	0	0	0	0	0	0	0	0	0	41	1	0	0	3	48	0	28	2	4	0	0	0	0	0	0	0	0	0	0	d__Bacteria; p__Firmicutes; c__Clostridia; o__Clostridiales; f__Lachnospiraceae; g__unclassified_Lachnospiraceae; s__unclassified_Lachnospiraceae
ASV_56350	d__Bacteria; p__Firmicutes; c__Clostridia; o__Clostridiales; f__Lachnospiraceae; g__Dorea; s__unidentified_Dorea	0	0	0	0	0	0	0	0	0	0	0	0	0	0	0	0	0	0	0	0	0	0	0	0	33	0	0	25	0	27	0	0	0	0	0	0	0	0	0	0	d__Bacteria; p__Firmicutes; c__Clostridia; o__Clostridiales; f__Lachnospiraceae; g__Dorea; s__unidentified_Dorea
ASV_3588	d__Bacteria; p__Bacteroidetes; c__Bacteroidia; o__Bacteroidales; f__S24-7; g__unidentified_S24-7; s__unidentified_S24-7	0	56	0	0	1	111	0	35	0	0	0	0	0	0	0	0	0	0	0	0	0	0	4	365	0	4	47	1	7	0	0	0	1	0	0	5	0	20	0	0	d__Bacteria; p__Bacteroidetes; c__Bacteroidia; o__Bacteroidales; f__S24-7; g__unidentified_S24-7; s__unidentified_S24-7
ASV_8943	d__Bacteria; p__Firmicutes; c__Clostridia; o__Clostridiales; f__Ruminococcaceae; g__unidentified_Ruminococcaceae; s__unidentified_Ruminococcaceae	0	0	0	0	0	0	0	0	0	0	0	0	0	0	0	0	0	0	0	0	0	0	0	0	0	0	0	0	85	0	0	0	0	0	0	0	0	0	0	0	d__Bacteria; p__Firmicutes; c__Clostridia; o__Clostridiales; f__Ruminococcaceae; g__unidentified_Ruminococcaceae; s__unidentified_Ruminococcaceae
ASV_53120	d__Bacteria; p__Firmicutes; c__Clostridia; o__Clostridiales; f__unidentified_Clostridiales; g__unidentified_Clostridiales; s__unidentified_Clostridiales	0	0	7	0	0	0	0	0	0	0	0	0	0	0	0	0	0	0	0	0	21	0	0	0	0	0	0	0	72	0	0	0	0	0	0	0	0	0	13	0	d__Bacteria; p__Firmicutes; c__Clostridia; o__Clostridiales; f__unidentified_Clostridiales; g__unidentified_Clostridiales; s__unidentified_Clostridiales
ASV_2666	d__Bacteria; p__Bacteroidetes; c__Bacteroidia; o__Bacteroidales; f__Bacteroidaceae; g__Bacteroides; s__unidentified_Bacteroides	0	0	0	0	0	0	0	0	0	0	0	0	0	16	0	0	0	0	0	0	0	0	0	0	0	0	0	0	0	0	0	0	0	29	0	13	32	6	0	5	d__Bacteria; p__Bacteroidetes; c__Bacteroidia; o__Bacteroidales; f__Bacteroidaceae; g__Bacteroides; s__unidentified_Bacteroides
ASV_14262	d__Bacteria; p__Firmicutes; c__Clostridia; o__Clostridiales; f__unidentified_Clostridiales; g__unidentified_Clostridiales; s__unidentified_Clostridiales	0	0	0	0	0	0	0	0	0	0	0	0	0	0	0	0	0	0	0	0	0	0	0	0	2	0	4	0	0	0	0	2	0	0	0	0	65	0	11	0	d__Bacteria; p__Firmicutes; c__Clostridia; o__Clostridiales; f__unidentified_Clostridiales; g__unidentified_Clostridiales; s__unidentified_Clostridiales
ASV_3433	d__Bacteria; p__Firmicutes; c__Clostridia; o__Clostridiales; f__Ruminococcaceae; g__Ruminococcus; s__unidentified_Ruminococcus	25	0	0	0	0	13	21	17	0	0	0	0	0	0	0	0	0	0	0	0	38	68	191	0	47	0	0	0	0	37	0	0	0	0	0	0	0	0	0	0	d__Bacteria; p__Firmicutes; c__Clostridia; o__Clostridiales; f__Ruminococcaceae; g__Ruminococcus; s__unidentified_Ruminococcus
ASV_32959	d__Bacteria; p__Firmicutes; c__Clostridia; o__Clostridiales; f__Lachnospiraceae; g__Blautia; s__unidentified_Blautia	0	0	0	0	0	0	0	0	0	0	0	0	0	0	0	0	0	0	0	0	0	0	0	0	0	0	0	84	0	0	0	0	0	0	0	0	0	0	0	0	d__Bacteria; p__Firmicutes; c__Clostridia; o__Clostridiales; f__Lachnospiraceae; g__Blautia; s__unidentified_Blautia
ASV_51131	d__Bacteria; p__Bacteroidetes; c__Bacteroidia; o__Bacteroidales; f__Bacteroidaceae; g__Bacteroides; s__unidentified_Bacteroides	0	0	0	0	0	0	0	0	0	0	8	0	14	29	0	0	8	19	18	8	0	0	0	0	0	0	0	0	0	0	16	0	18	3	15	5	14	3	2	8	d__Bacteria; p__Bacteroidetes; c__Bacteroidia; o__Bacteroidales; f__Bacteroidaceae; g__Bacteroides; s__unidentified_Bacteroides
ASV_15033	d__Bacteria; p__Firmicutes; c__Erysipelotrichi; o__Erysipelotrichales; f__Erysipelotrichaceae; g__unidentified_Erysipelotrichaceae; s__unidentified_Erysipelotrichaceae	32	26	8	12	16	58	5	100	8	0	0	0	0	0	0	0	0	0	0	0	33	34	37	116	26	0	20	20	17	0	0	0	0	0	0	0	0	0	0	0	d__Bacteria; p__Firmicutes; c__Erysipelotrichi; o__Erysipelotrichales; f__Erysipelotrichaceae; g__unidentified_Erysipelotrichaceae; s__unidentified_Erysipelotrichaceae
ASV_45435	d__Bacteria; p__Firmicutes; c__Clostridia; o__Clostridiales; f__Lachnospiraceae; g__Blautia; s__unidentified_Blautia	0	0	7	0	0	25	0	0	0	0	0	0	0	0	0	0	0	0	0	0	9	8	34	33	26	0	0	8	7	29	13	0	0	0	0	0	0	0	0	0	d__Bacteria; p__Firmicutes; c__Clostridia; o__Clostridiales; f__Lachnospiraceae; g__Blautia; s__unidentified_Blautia
ASV_10821	d__Bacteria; p__Firmicutes; c__Clostridia; o__Clostridiales; f__Lachnospiraceae; g__unidentified_Lachnospiraceae; s__unidentified_Lachnospiraceae	0	0	22	0	0	0	2	0	0	0	0	0	0	0	0	0	0	0	0	0	4	3	0	0	23	0	0	0	0	60	0	0	0	0	0	0	0	0	0	0	d__Bacteria; p__Firmicutes; c__Clostridia; o__Clostridiales; f__Lachnospiraceae; g__unidentified_Lachnospiraceae; s__unidentified_Lachnospiraceae
ASV_49330	d__Bacteria; p__Firmicutes; c__Clostridia; o__Clostridiales; f__Ruminococcaceae; g__unidentified_Ruminococcaceae; s__unidentified_Ruminococcaceae	0	0	0	0	0	0	0	0	0	0	0	0	0	0	0	0	0	0	0	0	0	0	0	0	41	0	0	0	0	42	0	0	0	0	0	0	0	0	0	0	d__Bacteria; p__Firmicutes; c__Clostridia; o__Clostridiales; f__Ruminococcaceae; g__unidentified_Ruminococcaceae; s__unidentified_Ruminococcaceae
ASV_41868	d__Bacteria; p__Firmicutes; c__Clostridia; o__Clostridiales; f__unclassified_Clostridiales; g__unclassified_Clostridiales; s__unclassified_Clostridiales	0	0	0	0	0	0	0	0	0	0	0	0	0	0	0	0	0	0	0	0	0	0	0	0	0	0	0	0	83	0	0	0	0	0	0	0	0	0	0	0	d__Bacteria; p__Firmicutes; c__Clostridia; o__Clostridiales; f__unclassified_Clostridiales; g__unclassified_Clostridiales; s__unclassified_Clostridiales
ASV_21026	d__Bacteria; p__Firmicutes; c__Clostridia; o__Clostridiales; f__unidentified_Clostridiales; g__unidentified_Clostridiales; s__unidentified_Clostridiales	0	0	0	0	0	0	0	0	0	0	0	0	0	0	0	0	0	0	0	0	0	0	0	0	0	0	0	0	83	0	0	0	0	0	0	0	0	0	0	0	d__Bacteria; p__Firmicutes; c__Clostridia; o__Clostridiales; f__unidentified_Clostridiales; g__unidentified_Clostridiales; s__unidentified_Clostridiales
ASV_26927	d__Bacteria; p__Firmicutes; c__Bacilli; o__Lactobacillales; f__Lactobacillaceae; g__Lactobacillus; s__unidentified_Lactobacillus	0	0	0	0	0	0	0	0	0	0	6	0	0	11	19	0	17	2	3	8	0	0	0	0	0	0	0	0	0	0	9	30	4	16	0	13	0	8	0	3	d__Bacteria; p__Firmicutes; c__Bacilli; o__Lactobacillales; f__Lactobacillaceae; g__Lactobacillus; s__unidentified_Lactobacillus
ASV_15777	d__Bacteria; p__Bacteroidetes; c__Bacteroidia; o__Bacteroidales; f__Bacteroidaceae; g__Bacteroides; s__unidentified_Bacteroides	0	0	0	0	0	0	0	0	0	0	5	0	17	13	0	3	0	15	6	4	0	0	0	0	0	0	0	0	0	0	8	0	11	0	18	0	24	17	0	5	d__Bacteria; p__Bacteroidetes; c__Bacteroidia; o__Bacteroidales; f__Bacteroidaceae; g__Bacteroides; s__unidentified_Bacteroides
ASV_46842	d__Bacteria; p__Firmicutes; c__Clostridia; o__Clostridiales; f__unclassified_Clostridiales; g__unclassified_Clostridiales; s__unclassified_Clostridiales	0	0	0	0	0	0	0	0	0	0	0	0	0	0	0	0	0	0	0	0	0	0	0	0	0	0	0	0	0	0	38	0	0	37	0	0	0	8	0	0	d__Bacteria; p__Firmicutes; c__Clostridia; o__Clostridiales; f__unclassified_Clostridiales; g__unclassified_Clostridiales; s__unclassified_Clostridiales
ASV_16284	d__Bacteria; p__Firmicutes; c__Clostridia; o__Clostridiales; f__unidentified_Clostridiales; g__unidentified_Clostridiales; s__unidentified_Clostridiales	0	0	0	0	0	0	0	0	22	0	0	0	0	0	0	0	0	0	0	0	0	0	0	0	19	63	0	0	0	0	0	0	0	0	0	0	0	0	0	0	d__Bacteria; p__Firmicutes; c__Clostridia; o__Clostridiales; f__unidentified_Clostridiales; g__unidentified_Clostridiales; s__unidentified_Clostridiales
ASV_9123	d__Bacteria; p__Firmicutes; c__Clostridia; o__Clostridiales; f__Lachnospiraceae; g__unidentified_Lachnospiraceae; s__unidentified_Lachnospiraceae	0	0	0	0	0	0	0	0	0	0	0	0	0	0	0	0	0	0	0	0	0	0	0	0	45	0	0	0	0	37	0	0	0	0	0	0	0	0	0	0	d__Bacteria; p__Firmicutes; c__Clostridia; o__Clostridiales; f__Lachnospiraceae; g__unidentified_Lachnospiraceae; s__unidentified_Lachnospiraceae
ASV_24316	d__Bacteria; p__Firmicutes; c__Clostridia; o__Clostridiales; f__unidentified_Clostridiales; g__unidentified_Clostridiales; s__unidentified_Clostridiales	0	0	8	0	0	0	0	0	0	0	0	0	0	0	0	0	0	0	0	0	0	0	11	0	0	0	16	0	0	0	0	0	0	0	0	66	0	0	0	0	d__Bacteria; p__Firmicutes; c__Clostridia; o__Clostridiales; f__unidentified_Clostridiales; g__unidentified_Clostridiales; s__unidentified_Clostridiales
ASV_56330	d__Bacteria; p__Bacteroidetes; c__Bacteroidia; o__Bacteroidales; f__Bacteroidaceae; g__Bacteroides; s__unidentified_Bacteroides	0	0	0	0	0	0	0	0	0	0	7	9	33	21	2	0	16	12	1	38	0	0	0	0	0	0	0	0	0	0	11	0	5	15	10	0	25	4	10	2	d__Bacteria; p__Bacteroidetes; c__Bacteroidia; o__Bacteroidales; f__Bacteroidaceae; g__Bacteroides; s__unidentified_Bacteroides
ASV_57423	d__Bacteria; p__Bacteroidetes; c__Bacteroidia; o__Bacteroidales; f__Bacteroidaceae; g__Bacteroides; s__unidentified_Bacteroides	0	0	0	0	0	0	0	0	0	0	16	9	3	31	1	0	5	24	41	21	0	0	0	0	0	0	0	0	0	0	5	2	7	5	0	1	12	29	4	17	d__Bacteria; p__Bacteroidetes; c__Bacteroidia; o__Bacteroidales; f__Bacteroidaceae; g__Bacteroides; s__unidentified_Bacteroides
ASV_22423	d__Bacteria; p__Firmicutes; c__Bacilli; o__Lactobacillales; f__Lactobacillaceae; g__Lactobacillus; s__unidentified_Lactobacillus	0	0	0	0	0	0	0	0	0	0	0	0	0	0	0	0	0	0	0	0	0	0	0	0	0	0	0	0	0	0	0	82	0	0	0	0	0	0	0	0	d__Bacteria; p__Firmicutes; c__Bacilli; o__Lactobacillales; f__Lactobacillaceae; g__Lactobacillus; s__unidentified_Lactobacillus
ASV_48766	d__Bacteria; p__Firmicutes; c__Clostridia; o__Clostridiales; f__Ruminococcaceae; g__Ruminococcus; s__unidentified_Ruminococcus	0	0	0	0	0	0	0	0	0	0	0	0	7	0	0	0	0	0	0	0	0	0	0	0	0	0	0	0	0	0	0	0	0	25	6	0	18	13	12	8	d__Bacteria; p__Firmicutes; c__Clostridia; o__Clostridiales; f__Ruminococcaceae; g__Ruminococcus; s__unidentified_Ruminococcus
ASV_8119	d__Bacteria; p__Firmicutes; c__Clostridia; o__Clostridiales; f__Lachnospiraceae; g__Blautia; s__unidentified_Blautia	4	3	4	0	0	0	4	4	8	0	0	0	0	0	0	0	0	0	0	0	0	1	2	1	42	12	0	0	0	27	0	0	0	0	0	0	0	0	0	0	d__Bacteria; p__Firmicutes; c__Clostridia; o__Clostridiales; f__Lachnospiraceae; g__Blautia; s__unidentified_Blautia
ASV_35540	d__Bacteria; p__Firmicutes; c__Clostridia; o__Clostridiales; f__Ruminococcaceae; g__unidentified_Ruminococcaceae; s__unidentified_Ruminococcaceae	0	66	0	55	69	506	0	0	0	9	0	0	0	0	0	0	0	0	0	0	0	1	0	275	32	9	0	0	0	25	0	0	0	0	0	15	0	0	0	0	d__Bacteria; p__Firmicutes; c__Clostridia; o__Clostridiales; f__Ruminococcaceae; g__unidentified_Ruminococcaceae; s__unidentified_Ruminococcaceae
ASV_59382	d__Bacteria; p__Firmicutes; c__Bacilli; o__Lactobacillales; f__Lactobacillaceae; g__Lactobacillus; s__unidentified_Lactobacillus	0	0	0	0	0	0	0	0	0	0	0	24	0	0	0	0	0	41	0	0	0	0	0	0	0	0	0	0	3	0	0	0	30	0	0	27	21	0	0	0	d__Bacteria; p__Firmicutes; c__Bacilli; o__Lactobacillales; f__Lactobacillaceae; g__Lactobacillus; s__unidentified_Lactobacillus
ASV_8264	d__Bacteria; p__Firmicutes; c__Clostridia; o__Clostridiales; f__unidentified_Clostridiales; g__unidentified_Clostridiales; s__unidentified_Clostridiales	0	0	0	0	0	0	0	0	0	0	0	52	0	0	7	15	3	18	34	23	0	0	0	0	0	0	0	0	0	0	6	0	22	0	0	0	24	4	0	25	d__Bacteria; p__Firmicutes; c__Clostridia; o__Clostridiales; f__unidentified_Clostridiales; g__unidentified_Clostridiales; s__unidentified_Clostridiales
ASV_8900	d__Bacteria; p__Firmicutes; c__Clostridia; o__Clostridiales; f__Ruminococcaceae; g__Oscillospira; s__unidentified_Oscillospira	0	0	0	0	0	0	0	0	0	0	0	0	0	41	0	0	0	9	0	7	0	0	0	0	0	0	0	0	0	0	0	0	12	0	15	0	25	12	17	0	d__Bacteria; p__Firmicutes; c__Clostridia; o__Clostridiales; f__Ruminococcaceae; g__Oscillospira; s__unidentified_Oscillospira
ASV_30229	d__Bacteria; p__Firmicutes; c__Clostridia; o__Clostridiales; f__Ruminococcaceae; g__unclassified_Ruminococcaceae; s__unclassified_Ruminococcaceae	0	0	0	0	0	0	0	0	0	0	0	0	0	0	0	0	0	0	0	0	0	0	0	0	0	0	0	0	0	0	0	0	0	12	0	0	22	0	47	0	d__Bacteria; p__Firmicutes; c__Clostridia; o__Clostridiales; f__Ruminococcaceae; g__unclassified_Ruminococcaceae; s__unclassified_Ruminococcaceae
ASV_34457	d__Bacteria; p__Firmicutes; c__Clostridia; o__Clostridiales; f__unidentified_Clostridiales; g__unidentified_Clostridiales; s__unidentified_Clostridiales	0	0	0	0	0	0	0	0	9	0	0	0	0	0	0	0	0	0	0	0	0	0	0	0	18	52	0	0	0	10	0	0	0	0	0	0	0	0	0	0	d__Bacteria; p__Firmicutes; c__Clostridia; o__Clostridiales; f__unidentified_Clostridiales; g__unidentified_Clostridiales; s__unidentified_Clostridiales
ASV_45087	d__Bacteria; p__Firmicutes; c__Clostridia; o__Clostridiales; f__Ruminococcaceae; g__Ruminococcus; s__Ruminococcus_albus	28	0	49	0	0	0	0	0	0	213	0	0	0	0	0	0	0	0	0	0	52	156	0	0	48	0	0	0	0	32	0	0	0	0	0	0	0	0	0	0	d__Bacteria; p__Firmicutes; c__Clostridia; o__Clostridiales; f__Ruminococcaceae; g__Ruminococcus; s__Ruminococcus_albus
ASV_31829	d__Bacteria; p__Firmicutes; c__Clostridia; o__Clostridiales; f__Lachnospiraceae; g__unidentified_Lachnospiraceae; s__unidentified_Lachnospiraceae	0	0	0	0	0	0	0	0	0	0	0	0	0	0	0	0	0	0	0	0	0	0	0	0	24	14	0	0	0	42	0	0	0	0	0	0	0	0	0	0	d__Bacteria; p__Firmicutes; c__Clostridia; o__Clostridiales; f__Lachnospiraceae; g__unidentified_Lachnospiraceae; s__unidentified_Lachnospiraceae
ASV_10406	d__Bacteria; p__Firmicutes; c__Clostridia; o__Clostridiales; f__Ruminococcaceae; g__Ruminococcus; s__unidentified_Ruminococcus	10	0	47	5	0	11	0	0	0	0	0	0	0	0	0	0	0	0	0	0	0	10	0	27	12	0	9	10	44	5	0	0	0	0	0	0	0	0	0	0	d__Bacteria; p__Firmicutes; c__Clostridia; o__Clostridiales; f__Ruminococcaceae; g__Ruminococcus; s__unidentified_Ruminococcus
ASV_38504	d__Bacteria; p__Firmicutes; c__Clostridia; o__Clostridiales; f__Ruminococcaceae; g__Ruminococcus; s__unidentified_Ruminococcus	0	0	0	0	0	0	0	0	0	0	0	0	0	0	0	0	0	0	0	0	0	0	0	0	0	0	13	0	67	0	0	0	0	0	0	0	0	0	0	0	d__Bacteria; p__Firmicutes; c__Clostridia; o__Clostridiales; f__Ruminococcaceae; g__Ruminococcus; s__unidentified_Ruminococcus
ASV_4562	d__Bacteria; p__Bacteroidetes; c__Bacteroidia; o__Bacteroidales; f__Bacteroidaceae; g__Bacteroides; s__unidentified_Bacteroides	0	0	0	0	0	0	0	0	0	0	31	1	14	5	0	21	0	21	2	13	0	0	0	0	0	0	0	0	0	0	22	6	16	2	4	0	23	1	4	2	d__Bacteria; p__Bacteroidetes; c__Bacteroidia; o__Bacteroidales; f__Bacteroidaceae; g__Bacteroides; s__unidentified_Bacteroides
ASV_27730	d__Bacteria; p__Bacteroidetes; c__Bacteroidia; o__Bacteroidales; f__Bacteroidaceae; g__Bacteroides; s__unidentified_Bacteroides	0	0	0	0	0	0	0	0	0	0	32	13	67	35	6	12	1	13	0	34	0	0	0	0	0	0	0	0	0	0	1	0	5	17	10	0	38	9	0	0	d__Bacteria; p__Bacteroidetes; c__Bacteroidia; o__Bacteroidales; f__Bacteroidaceae; g__Bacteroides; s__unidentified_Bacteroides
ASV_2247	d__Bacteria; p__Firmicutes; c__Clostridia; o__Clostridiales; f__Lachnospiraceae; g__unidentified_Lachnospiraceae; s__unidentified_Lachnospiraceae	0	0	0	0	0	0	0	0	0	0	0	0	19	0	0	10	0	0	0	0	0	0	0	0	0	0	0	0	0	0	37	0	17	8	18	0	0	0	0	0	d__Bacteria; p__Firmicutes; c__Clostridia; o__Clostridiales; f__Lachnospiraceae; g__unidentified_Lachnospiraceae; s__unidentified_Lachnospiraceae
ASV_60581	d__Bacteria; p__Firmicutes; c__Clostridia; o__Clostridiales; f__Lachnospiraceae; g__unclassified_Lachnospiraceae; s__unclassified_Lachnospiraceae	0	0	0	0	0	0	0	0	0	0	0	0	0	0	0	0	0	0	0	0	0	0	0	0	0	0	0	0	0	0	24	0	0	9	23	0	0	0	6	18	d__Bacteria; p__Firmicutes; c__Clostridia; o__Clostridiales; f__Lachnospiraceae; g__unclassified_Lachnospiraceae; s__unclassified_Lachnospiraceae
ASV_44821	d__Bacteria; p__Firmicutes; c__Clostridia; o__Clostridiales; f__unidentified_Clostridiales; g__unidentified_Clostridiales; s__unidentified_Clostridiales	0	0	0	0	0	0	0	0	0	0	0	0	0	0	0	0	0	0	0	0	0	0	0	0	0	0	0	0	0	0	0	11	0	0	0	66	3	0	0	0	d__Bacteria; p__Firmicutes; c__Clostridia; o__Clostridiales; f__unidentified_Clostridiales; g__unidentified_Clostridiales; s__unidentified_Clostridiales
ASV_55716	d__Bacteria; p__Bacteroidetes; c__Bacteroidia; o__Bacteroidales; f__Bacteroidaceae; g__Bacteroides; s__Bacteroides_barnesiae	0	0	0	0	0	0	0	0	0	0	14	13	0	15	0	0	0	15	31	18	0	0	0	0	0	0	0	0	0	0	0	5	13	0	0	0	12	18	13	19	d__Bacteria; p__Bacteroidetes; c__Bacteroidia; o__Bacteroidales; f__Bacteroidaceae; g__Bacteroides; s__Bacteroides_barnesiae
ASV_48139	d__Bacteria; p__Firmicutes; c__Clostridia; o__Clostridiales; f__unclassified_Clostridiales; g__unclassified_Clostridiales; s__unclassified_Clostridiales	0	0	0	0	0	0	0	0	0	0	0	0	0	0	0	0	0	0	0	0	0	0	0	0	42	0	0	0	0	37	0	0	0	0	0	0	0	0	0	0	d__Bacteria; p__Firmicutes; c__Clostridia; o__Clostridiales; f__unclassified_Clostridiales; g__unclassified_Clostridiales; s__unclassified_Clostridiales
ASV_8223	d__Bacteria; p__Firmicutes; c__Clostridia; o__Clostridiales; f__Lachnospiraceae; g__unclassified_Lachnospiraceae; s__unclassified_Lachnospiraceae	0	0	0	0	0	0	0	0	0	15	0	0	0	0	0	0	0	0	0	0	0	0	0	0	48	0	0	0	11	20	0	0	0	0	0	0	0	0	0	0	d__Bacteria; p__Firmicutes; c__Clostridia; o__Clostridiales; f__Lachnospiraceae; g__unclassified_Lachnospiraceae; s__unclassified_Lachnospiraceae
ASV_23743	d__Bacteria; p__Firmicutes; c__Clostridia; o__Clostridiales; f__unclassified_Clostridiales; g__unclassified_Clostridiales; s__unclassified_Clostridiales	0	0	0	0	0	0	0	0	0	0	0	0	0	0	0	0	0	0	0	0	0	0	0	0	0	0	0	0	0	0	28	0	0	24	0	0	0	27	0	0	d__Bacteria; p__Firmicutes; c__Clostridia; o__Clostridiales; f__unclassified_Clostridiales; g__unclassified_Clostridiales; s__unclassified_Clostridiales
ASV_11744	d__Bacteria; p__Firmicutes; c__Clostridia; o__Clostridiales; f__Clostridiaceae; g__SMB53; s__unidentified_SMB53	0	0	0	0	0	0	0	0	0	0	0	0	0	0	0	0	0	0	0	0	0	0	0	0	39	0	0	0	0	39	0	0	0	0	0	0	0	0	0	0	d__Bacteria; p__Firmicutes; c__Clostridia; o__Clostridiales; f__Clostridiaceae; g__SMB53; s__unidentified_SMB53
ASV_34283	d__Bacteria; p__Firmicutes; c__Clostridia; o__Clostridiales; f__Lachnospiraceae; g__unclassified_Lachnospiraceae; s__unclassified_Lachnospiraceae	0	8	0	0	0	0	17	22	12	0	0	0	0	0	0	0	0	0	0	0	16	0	0	0	16	6	0	40	0	9	0	0	0	0	0	0	0	0	7	0	d__Bacteria; p__Firmicutes; c__Clostridia; o__Clostridiales; f__Lachnospiraceae; g__unclassified_Lachnospiraceae; s__unclassified_Lachnospiraceae
ASV_11499	d__Bacteria; p__Firmicutes; c__Clostridia; o__Clostridiales; f__Lachnospiraceae; g__Blautia; s__Blautia_producta	0	14	0	0	0	0	0	77	0	0	0	0	0	0	0	0	0	0	0	0	22	0	0	0	35	12	0	0	0	31	0	0	0	0	0	0	0	0	0	0	d__Bacteria; p__Firmicutes; c__Clostridia; o__Clostridiales; f__Lachnospiraceae; g__Blautia; s__Blautia_producta
ASV_47213	d__Bacteria; p__Firmicutes; c__Clostridia; o__Clostridiales; f__Lachnospiraceae; g__unidentified_Lachnospiraceae; s__unidentified_Lachnospiraceae	0	0	0	0	0	0	0	0	0	0	0	0	0	0	0	0	0	0	0	0	0	0	0	0	30	0	0	0	0	48	0	0	0	0	0	0	0	0	0	0	d__Bacteria; p__Firmicutes; c__Clostridia; o__Clostridiales; f__Lachnospiraceae; g__unidentified_Lachnospiraceae; s__unidentified_Lachnospiraceae
ASV_28604	d__Bacteria; p__Firmicutes; c__Bacilli; o__Lactobacillales; f__Lactobacillaceae; g__Lactobacillus; s__unidentified_Lactobacillus	0	0	0	0	0	0	0	0	0	0	0	0	0	0	0	0	0	0	0	0	0	0	0	0	0	0	0	0	0	0	8	70	0	0	0	0	0	0	0	0	d__Bacteria; p__Firmicutes; c__Bacilli; o__Lactobacillales; f__Lactobacillaceae; g__Lactobacillus; s__unidentified_Lactobacillus
ASV_25547	d__Bacteria; p__Firmicutes; c__Clostridia; o__Clostridiales; f__Ruminococcaceae; g__Oscillospira; s__unidentified_Oscillospira	0	0	0	0	0	0	0	0	0	0	0	11	0	0	0	0	0	13	0	15	0	0	0	0	0	0	0	0	0	0	0	0	16	19	7	0	0	11	10	15	d__Bacteria; p__Firmicutes; c__Clostridia; o__Clostridiales; f__Ruminococcaceae; g__Oscillospira; s__unidentified_Oscillospira
ASV_49900	d__Bacteria; p__Firmicutes; c__Clostridia; o__Clostridiales; f__Lachnospiraceae; g__unclassified_Lachnospiraceae; s__unclassified_Lachnospiraceae	0	0	0	0	0	0	0	0	0	0	0	0	0	0	0	0	0	0	0	0	0	0	0	0	0	0	0	0	0	0	0	0	0	0	19	0	0	59	0	0	d__Bacteria; p__Firmicutes; c__Clostridia; o__Clostridiales; f__Lachnospiraceae; g__unclassified_Lachnospiraceae; s__unclassified_Lachnospiraceae
ASV_31907	d__Bacteria; p__Bacteroidetes; c__Bacteroidia; o__Bacteroidales; f__S24-7; g__unidentified_S24-7; s__unidentified_S24-7	16	35	8	44	95	8	0	68	0	0	0	0	0	0	0	0	0	0	0	0	28	35	37	0	9	10	0	16	42	0	0	0	0	0	0	0	0	0	0	0	d__Bacteria; p__Bacteroidetes; c__Bacteroidia; o__Bacteroidales; f__S24-7; g__unidentified_S24-7; s__unidentified_S24-7
ASV_17446	d__Bacteria; p__Firmicutes; c__Clostridia; o__Clostridiales; f__[Mogibacteriaceae]; g__unidentified_[Mogibacteriaceae]; s__unidentified_[Mogibacteriaceae]	0	0	0	6	0	0	0	0	0	0	0	0	0	0	7	8	0	12	4	0	0	0	0	0	3	0	0	7	0	0	0	9	0	0	8	0	3	15	20	12	d__Bacteria; p__Firmicutes; c__Clostridia; o__Clostridiales; f__[Mogibacteriaceae]; g__unidentified_[Mogibacteriaceae]; s__unidentified_[Mogibacteriaceae]
ASV_556	d__Bacteria; p__Firmicutes; c__Clostridia; o__Clostridiales; f__Lachnospiraceae; g__Coprococcus; s__unidentified_Coprococcus	28	0	0	0	0	0	0	0	0	0	0	0	0	0	0	0	0	0	0	0	33	57	0	0	16	0	0	48	0	13	0	0	0	0	0	0	0	0	0	0	d__Bacteria; p__Firmicutes; c__Clostridia; o__Clostridiales; f__Lachnospiraceae; g__Coprococcus; s__unidentified_Coprococcus
ASV_16293	d__Bacteria; p__Firmicutes; c__unclassified_Firmicutes; o__unclassified_Firmicutes; f__unclassified_Firmicutes; g__unclassified_Firmicutes; s__unclassified_Firmicutes	0	0	0	0	0	0	0	0	0	0	0	0	0	0	0	0	0	0	0	0	0	0	0	0	13	64	0	0	0	0	0	0	0	0	0	0	0	0	0	0	d__Bacteria; p__Firmicutes; c__unclassified_Firmicutes; o__unclassified_Firmicutes; f__unclassified_Firmicutes; g__unclassified_Firmicutes; s__unclassified_Firmicutes
ASV_23217	d__Bacteria; p__Firmicutes; c__Clostridia; o__Clostridiales; f__Lachnospiraceae; g__unclassified_Lachnospiraceae; s__unclassified_Lachnospiraceae	0	42	31	0	0	93	0	41	47	26	0	0	0	0	0	0	0	0	0	0	13	8	36	51	7	49	0	14	0	7	0	0	0	0	0	0	0	0	0	0	d__Bacteria; p__Firmicutes; c__Clostridia; o__Clostridiales; f__Lachnospiraceae; g__unclassified_Lachnospiraceae; s__unclassified_Lachnospiraceae
ASV_19208	d__Bacteria; p__Firmicutes; c__Clostridia; o__Clostridiales; f__Lachnospiraceae; g__unclassified_Lachnospiraceae; s__unclassified_Lachnospiraceae	0	6	0	0	0	0	12	0	0	0	0	0	0	0	0	0	0	0	0	0	0	0	0	0	33	0	0	0	0	44	0	0	0	0	0	0	0	0	0	0	d__Bacteria; p__Firmicutes; c__Clostridia; o__Clostridiales; f__Lachnospiraceae; g__unclassified_Lachnospiraceae; s__unclassified_Lachnospiraceae
ASV_56231	d__Bacteria; p__Bacteroidetes; c__Bacteroidia; o__Bacteroidales; f__Bacteroidaceae; g__Bacteroides; s__unidentified_Bacteroides	0	0	0	0	0	0	0	0	0	0	4	7	4	5	1	3	7	3	0	11	0	0	0	0	0	0	0	0	0	0	4	2	0	21	0	1	45	1	3	0	d__Bacteria; p__Bacteroidetes; c__Bacteroidia; o__Bacteroidales; f__Bacteroidaceae; g__Bacteroides; s__unidentified_Bacteroides
ASV_13026	d__Bacteria; p__Firmicutes; c__Clostridia; o__Clostridiales; f__Lachnospiraceae; g__unclassified_Lachnospiraceae; s__unclassified_Lachnospiraceae	0	0	0	0	0	0	0	0	0	0	0	0	0	0	0	0	0	0	0	0	0	0	0	0	0	0	0	0	0	0	0	0	0	0	0	0	0	0	77	0	d__Bacteria; p__Firmicutes; c__Clostridia; o__Clostridiales; f__Lachnospiraceae; g__unclassified_Lachnospiraceae; s__unclassified_Lachnospiraceae
ASV_38483	d__Bacteria; p__Firmicutes; c__Clostridia; o__Clostridiales; f__unidentified_Clostridiales; g__unidentified_Clostridiales; s__unidentified_Clostridiales	0	0	0	0	0	0	0	0	0	0	0	0	0	0	0	0	0	0	0	0	0	0	0	0	39	4	0	0	0	33	0	0	0	0	0	0	0	0	0	0	d__Bacteria; p__Firmicutes; c__Clostridia; o__Clostridiales; f__unidentified_Clostridiales; g__unidentified_Clostridiales; s__unidentified_Clostridiales
ASV_54942	d__Bacteria; p__Firmicutes; c__Clostridia; o__Clostridiales; f__unidentified_Clostridiales; g__unidentified_Clostridiales; s__unidentified_Clostridiales	0	0	0	0	0	0	0	0	0	0	0	0	0	0	0	0	0	0	0	0	0	0	0	0	40	11	0	0	0	25	0	0	0	0	0	0	0	0	0	0	d__Bacteria; p__Firmicutes; c__Clostridia; o__Clostridiales; f__unidentified_Clostridiales; g__unidentified_Clostridiales; s__unidentified_Clostridiales
ASV_53025	d__Bacteria; p__Firmicutes; c__Clostridia; o__Clostridiales; f__Lachnospiraceae; g__unidentified_Lachnospiraceae; s__unidentified_Lachnospiraceae	0	0	0	0	0	0	0	0	0	0	0	0	0	0	0	0	0	0	0	0	0	0	0	0	30	0	0	0	0	46	0	0	0	0	0	0	0	0	0	0	d__Bacteria; p__Firmicutes; c__Clostridia; o__Clostridiales; f__Lachnospiraceae; g__unidentified_Lachnospiraceae; s__unidentified_Lachnospiraceae
ASV_28446	d__Bacteria; p__Firmicutes; c__Clostridia; o__Clostridiales; f__Lachnospiraceae; g__unidentified_Lachnospiraceae; s__unidentified_Lachnospiraceae	34	9	35	0	0	13	0	0	0	0	0	0	0	0	0	0	0	0	0	0	29	32	0	42	30	21	0	0	0	25	0	0	0	0	0	0	0	0	0	0	d__Bacteria; p__Firmicutes; c__Clostridia; o__Clostridiales; f__Lachnospiraceae; g__unidentified_Lachnospiraceae; s__unidentified_Lachnospiraceae
ASV_22164	d__Bacteria; p__Firmicutes; c__Clostridia; o__Clostridiales; f__unidentified_Clostridiales; g__unidentified_Clostridiales; s__unidentified_Clostridiales	0	0	0	0	0	0	0	0	0	0	0	0	0	0	0	0	0	0	0	0	0	0	0	0	0	0	66	0	0	0	0	10	0	0	0	0	0	0	0	0	d__Bacteria; p__Firmicutes; c__Clostridia; o__Clostridiales; f__unidentified_Clostridiales; g__unidentified_Clostridiales; s__unidentified_Clostridiales
ASV_5251	d__Bacteria; p__Bacteroidetes; c__Bacteroidia; o__Bacteroidales; f__Bacteroidaceae; g__Bacteroides; s__unidentified_Bacteroides	0	0	0	0	0	0	0	0	0	0	6	10	15	20	0	13	9	15	2	13	0	0	0	0	0	0	0	0	0	0	14	0	12	7	8	0	0	8	14	13	d__Bacteria; p__Bacteroidetes; c__Bacteroidia; o__Bacteroidales; f__Bacteroidaceae; g__Bacteroides; s__unidentified_Bacteroides
ASV_10408	d__Bacteria; p__Firmicutes; c__Clostridia; o__Clostridiales; f__Ruminococcaceae; g__unclassified_Ruminococcaceae; s__unclassified_Ruminococcaceae	0	0	0	0	0	0	0	0	0	0	8	0	11	0	22	6	6	0	23	12	0	0	0	0	0	0	0	0	0	0	0	10	0	11	12	0	7	10	0	26	d__Bacteria; p__Firmicutes; c__Clostridia; o__Clostridiales; f__Ruminococcaceae; g__unclassified_Ruminococcaceae; s__unclassified_Ruminococcaceae
ASV_56479	d__Bacteria; p__Firmicutes; c__Clostridia; o__Clostridiales; f__unidentified_Clostridiales; g__unidentified_Clostridiales; s__unidentified_Clostridiales	0	0	0	0	0	0	0	0	0	0	0	0	0	0	0	0	0	0	0	0	0	0	0	0	0	0	0	0	0	0	0	0	0	22	0	0	19	35	0	0	d__Bacteria; p__Firmicutes; c__Clostridia; o__Clostridiales; f__unidentified_Clostridiales; g__unidentified_Clostridiales; s__unidentified_Clostridiales
ASV_12079	d__Bacteria; p__Bacteroidetes; c__Bacteroidia; o__Bacteroidales; f__Bacteroidaceae; g__Bacteroides; s__unidentified_Bacteroides	0	0	0	0	0	0	0	0	0	0	0	0	0	0	0	0	0	0	0	0	0	0	0	0	0	0	0	0	0	0	0	0	0	20	0	0	24	32	0	0	d__Bacteria; p__Bacteroidetes; c__Bacteroidia; o__Bacteroidales; f__Bacteroidaceae; g__Bacteroides; s__unidentified_Bacteroides
ASV_14617	d__Bacteria; p__Tenericutes; c__Mollicutes; o__RF39; f__unidentified_RF39; g__unidentified_RF39; s__unidentified_RF39	0	0	0	0	0	0	0	0	0	0	0	0	0	0	0	0	0	0	0	0	0	0	0	0	0	0	0	0	0	0	0	0	0	49	0	22	0	5	0	0	d__Bacteria; p__Tenericutes; c__Mollicutes; o__RF39; f__unidentified_RF39; g__unidentified_RF39; s__unidentified_RF39
ASV_5143	d__Bacteria; p__Firmicutes; c__Clostridia; o__Clostridiales; f__unclassified_Clostridiales; g__unclassified_Clostridiales; s__unclassified_Clostridiales	0	0	0	0	0	0	0	0	0	0	0	0	0	11	0	15	0	0	0	0	0	0	0	0	0	0	0	0	0	0	0	0	0	0	16	46	0	14	0	0	d__Bacteria; p__Firmicutes; c__Clostridia; o__Clostridiales; f__unclassified_Clostridiales; g__unclassified_Clostridiales; s__unclassified_Clostridiales
ASV_42538	d__Bacteria; p__Firmicutes; c__Clostridia; o__Clostridiales; f__Lachnospiraceae; g__unidentified_Lachnospiraceae; s__unidentified_Lachnospiraceae	0	0	13	0	0	0	0	10	10	0	0	0	0	0	0	0	0	0	0	0	0	0	0	0	18	33	0	0	0	24	0	0	0	0	0	0	0	0	0	0	d__Bacteria; p__Firmicutes; c__Clostridia; o__Clostridiales; f__Lachnospiraceae; g__unidentified_Lachnospiraceae; s__unidentified_Lachnospiraceae
ASV_53540	d__Bacteria; p__Firmicutes; c__Clostridia; o__Clostridiales; f__Lachnospiraceae; g__unidentified_Lachnospiraceae; s__unidentified_Lachnospiraceae	0	0	0	0	0	0	0	0	0	0	0	0	0	0	0	0	0	0	0	0	7	0	0	0	27	7	0	9	0	32	0	0	0	0	0	0	0	0	0	0	d__Bacteria; p__Firmicutes; c__Clostridia; o__Clostridiales; f__Lachnospiraceae; g__unidentified_Lachnospiraceae; s__unidentified_Lachnospiraceae
ASV_20953	d__Bacteria; p__Firmicutes; c__Clostridia; o__Clostridiales; f__unidentified_Clostridiales; g__unidentified_Clostridiales; s__unidentified_Clostridiales	17	53	32	0	0	81	0	32	0	27	0	0	0	0	0	0	0	0	0	0	37	18	0	7	26	0	11	8	9	21	0	0	0	0	0	0	0	0	0	0	d__Bacteria; p__Firmicutes; c__Clostridia; o__Clostridiales; f__unidentified_Clostridiales; g__unidentified_Clostridiales; s__unidentified_Clostridiales
ASV_34557	d__Bacteria; p__Firmicutes; c__Clostridia; o__Clostridiales; f__Ruminococcaceae; g__Oscillospira; s__unidentified_Oscillospira	1	0	26	16	25	25	0	5	0	0	0	0	0	0	0	0	0	0	0	0	16	20	5	25	4	8	6	0	2	9	0	27	0	0	0	0	0	0	0	19	d__Bacteria; p__Firmicutes; c__Clostridia; o__Clostridiales; f__Ruminococcaceae; g__Oscillospira; s__unidentified_Oscillospira
ASV_16521	d__Bacteria; p__Firmicutes; c__Clostridia; o__Clostridiales; f__Clostridiaceae; g__Clostridium; s__unidentified_Clostridium	27	0	0	0	0	0	35	34	129	12	0	0	0	0	0	0	0	0	0	0	33	42	13	0	0	75	0	0	0	0	0	0	0	0	0	0	0	0	0	0	d__Bacteria; p__Firmicutes; c__Clostridia; o__Clostridiales; f__Clostridiaceae; g__Clostridium; s__unidentified_Clostridium
ASV_47513	d__Bacteria; p__Firmicutes; c__Clostridia; o__Clostridiales; f__Lachnospiraceae; g__unclassified_Lachnospiraceae; s__unclassified_Lachnospiraceae	26	0	0	0	0	0	0	208	0	0	0	0	0	0	0	0	0	0	0	0	72	24	106	0	0	0	0	0	0	25	0	0	0	0	0	0	0	0	50	0	d__Bacteria; p__Firmicutes; c__Clostridia; o__Clostridiales; f__Lachnospiraceae; g__unclassified_Lachnospiraceae; s__unclassified_Lachnospiraceae
ASV_59741	d__Bacteria; p__Bacteroidetes; c__Bacteroidia; o__Bacteroidales; f__Bacteroidaceae; g__Bacteroides; s__unidentified_Bacteroides	0	0	0	0	0	0	0	0	0	0	54	4	14	8	1	3	9	15	0	27	0	0	0	0	0	0	0	0	0	0	9	0	11	13	18	0	14	10	0	0	d__Bacteria; p__Bacteroidetes; c__Bacteroidia; o__Bacteroidales; f__Bacteroidaceae; g__Bacteroides; s__unidentified_Bacteroides
ASV_7905	d__Bacteria; p__Firmicutes; c__Clostridia; o__Clostridiales; f__Ruminococcaceae; g__Ruminococcus; s__unidentified_Ruminococcus	0	0	0	0	0	0	0	0	0	0	0	0	52	0	0	0	0	15	0	0	0	0	0	0	0	0	0	0	0	0	23	0	15	0	37	0	0	0	0	0	d__Bacteria; p__Firmicutes; c__Clostridia; o__Clostridiales; f__Ruminococcaceae; g__Ruminococcus; s__unidentified_Ruminococcus
ASV_51242	d__Bacteria; p__Firmicutes; c__Clostridia; o__Clostridiales; f__unidentified_Clostridiales; g__unidentified_Clostridiales; s__unidentified_Clostridiales	0	0	0	0	0	0	0	0	0	0	0	0	139	11	0	0	0	0	0	61	0	0	0	0	0	0	0	0	0	0	0	0	0	0	75	0	0	0	0	0	d__Bacteria; p__Firmicutes; c__Clostridia; o__Clostridiales; f__unidentified_Clostridiales; g__unidentified_Clostridiales; s__unidentified_Clostridiales
ASV_59485	d__Bacteria; p__Firmicutes; c__Clostridia; o__Clostridiales; f__unidentified_Clostridiales; g__unidentified_Clostridiales; s__unidentified_Clostridiales	0	0	0	0	0	0	6	0	0	0	0	0	0	0	0	0	0	0	0	0	0	0	0	0	61	0	3	0	0	10	0	0	0	0	0	0	0	0	0	0	d__Bacteria; p__Firmicutes; c__Clostridia; o__Clostridiales; f__unidentified_Clostridiales; g__unidentified_Clostridiales; s__unidentified_Clostridiales
ASV_24515	d__Bacteria; p__Firmicutes; c__Clostridia; o__Clostridiales; f__[Mogibacteriaceae]; g__unidentified_[Mogibacteriaceae]; s__unidentified_[Mogibacteriaceae]	13	0	0	21	0	33	0	0	0	0	0	0	0	0	0	0	0	0	0	0	0	61	8	44	15	0	0	0	0	23	0	16	0	0	0	7	0	0	13	0	d__Bacteria; p__Firmicutes; c__Clostridia; o__Clostridiales; f__[Mogibacteriaceae]; g__unidentified_[Mogibacteriaceae]; s__unidentified_[Mogibacteriaceae]
ASV_43445	d__Bacteria; p__Firmicutes; c__Clostridia; o__Clostridiales; f__Ruminococcaceae; g__Faecalibacterium; s__Faecalibacterium_prausnitzii	0	0	0	0	0	0	0	0	0	0	0	0	0	0	0	0	0	0	0	0	0	0	0	0	42	0	0	0	0	32	0	0	0	0	0	0	0	0	0	0	d__Bacteria; p__Firmicutes; c__Clostridia; o__Clostridiales; f__Ruminococcaceae; g__Faecalibacterium; s__Faecalibacterium_prausnitzii
ASV_38581	d__Bacteria; p__Firmicutes; c__Clostridia; o__Clostridiales; f__Ruminococcaceae; g__unidentified_Ruminococcaceae; s__unidentified_Ruminococcaceae	0	0	0	0	0	0	0	0	0	0	0	0	0	0	0	0	0	0	0	0	12	0	0	0	0	24	0	42	0	8	0	0	0	0	0	0	0	0	0	0	d__Bacteria; p__Firmicutes; c__Clostridia; o__Clostridiales; f__Ruminococcaceae; g__unidentified_Ruminococcaceae; s__unidentified_Ruminococcaceae
ASV_15797	d__Bacteria; p__Firmicutes; c__Clostridia; o__Clostridiales; f__Lachnospiraceae; g__unidentified_Lachnospiraceae; s__unidentified_Lachnospiraceae	7	0	0	0	0	0	0	0	0	9	0	0	0	0	0	0	0	0	0	0	13	21	25	0	0	46	7	21	0	0	0	0	0	0	0	0	0	0	0	0	d__Bacteria; p__Firmicutes; c__Clostridia; o__Clostridiales; f__Lachnospiraceae; g__unidentified_Lachnospiraceae; s__unidentified_Lachnospiraceae
ASV_54834	d__Bacteria; p__Bacteroidetes; c__Bacteroidia; o__Bacteroidales; f__S24-7; g__unidentified_S24-7; s__unidentified_S24-7	0	0	0	4	0	0	0	12	0	0	0	0	0	0	0	0	0	0	0	0	0	0	16	0	0	0	24	9	41	0	0	0	0	0	0	0	0	0	0	0	d__Bacteria; p__Bacteroidetes; c__Bacteroidia; o__Bacteroidales; f__S24-7; g__unidentified_S24-7; s__unidentified_S24-7
ASV_11358	d__Bacteria; p__Firmicutes; c__Clostridia; o__Clostridiales; f__Lachnospiraceae; g__unclassified_Lachnospiraceae; s__unclassified_Lachnospiraceae	0	19	0	0	0	0	0	161	53	0	0	0	0	0	0	0	0	0	0	0	62	0	52	38	0	0	0	0	20	16	0	0	0	0	0	0	0	0	38	0	d__Bacteria; p__Firmicutes; c__Clostridia; o__Clostridiales; f__Lachnospiraceae; g__unclassified_Lachnospiraceae; s__unclassified_Lachnospiraceae
ASV_59745	d__Bacteria; p__Firmicutes; c__Clostridia; o__Clostridiales; f__Clostridiaceae; g__SMB53; s__unidentified_SMB53	0	0	0	0	0	0	0	0	0	0	0	0	0	0	0	0	0	0	0	0	0	0	0	0	0	0	0	0	0	0	0	0	0	0	0	74	0	0	0	0	d__Bacteria; p__Firmicutes; c__Clostridia; o__Clostridiales; f__Clostridiaceae; g__SMB53; s__unidentified_SMB53
ASV_13685	d__Bacteria; p__Firmicutes; c__Clostridia; o__Clostridiales; f__unidentified_Clostridiales; g__unidentified_Clostridiales; s__unidentified_Clostridiales	0	0	0	0	0	0	0	0	0	0	0	0	0	0	0	0	0	0	0	0	0	0	0	0	0	0	0	0	0	0	0	0	0	0	0	0	21	0	53	0	d__Bacteria; p__Firmicutes; c__Clostridia; o__Clostridiales; f__unidentified_Clostridiales; g__unidentified_Clostridiales; s__unidentified_Clostridiales
ASV_52770	d__Bacteria; p__Firmicutes; c__Erysipelotrichi; o__Erysipelotrichales; f__Erysipelotrichaceae; g__Coprobacillus; s__unidentified_Coprobacillus	0	14	244	0	0	0	89	5	38	0	0	0	0	0	0	0	0	0	0	0	0	0	0	15	27	20	0	0	0	26	0	0	0	0	0	0	0	0	0	0	d__Bacteria; p__Firmicutes; c__Erysipelotrichi; o__Erysipelotrichales; f__Erysipelotrichaceae; g__Coprobacillus; s__unidentified_Coprobacillus
ASV_15880	d__Bacteria; p__Firmicutes; c__Clostridia; o__Clostridiales; f__Lachnospiraceae; g__unclassified_Lachnospiraceae; s__unclassified_Lachnospiraceae	0	0	0	0	0	0	0	0	0	0	0	0	0	0	0	0	0	0	0	0	0	0	0	0	35	0	0	0	0	38	0	0	0	0	0	0	0	0	0	0	d__Bacteria; p__Firmicutes; c__Clostridia; o__Clostridiales; f__Lachnospiraceae; g__unclassified_Lachnospiraceae; s__unclassified_Lachnospiraceae
ASV_16555	d__Bacteria; p__Firmicutes; c__Clostridia; o__Clostridiales; f__Ruminococcaceae; g__Ruminococcus; s__Ruminococcus_callidus	0	0	0	0	17	0	0	0	0	0	0	0	0	0	0	0	0	0	0	0	0	61	0	0	0	3	0	0	70	0	0	0	0	0	0	0	0	0	0	0	d__Bacteria; p__Firmicutes; c__Clostridia; o__Clostridiales; f__Ruminococcaceae; g__Ruminococcus; s__Ruminococcus_callidus
ASV_55755	d__Bacteria; p__Bacteroidetes; c__Bacteroidia; o__Bacteroidales; f__Porphyromonadaceae; g__Parabacteroides; s__unidentified_Parabacteroides	0	0	0	0	0	0	0	0	0	0	0	0	0	0	0	0	0	0	0	0	0	0	0	0	0	0	0	0	0	0	22	0	5	4	22	0	20	0	0	0	d__Bacteria; p__Bacteroidetes; c__Bacteroidia; o__Bacteroidales; f__Porphyromonadaceae; g__Parabacteroides; s__unidentified_Parabacteroides
ASV_50092	d__Bacteria; p__Actinobacteria; c__Coriobacteriia; o__Coriobacteriales; f__Coriobacteriaceae; g__Adlercreutzia; s__unidentified_Adlercreutzia	0	0	0	0	0	0	0	0	0	0	0	0	0	3	0	0	4	0	0	0	0	0	0	0	0	0	0	0	0	0	21	7	0	0	0	10	0	0	35	0	d__Bacteria; p__Actinobacteria; c__Coriobacteriia; o__Coriobacteriales; f__Coriobacteriaceae; g__Adlercreutzia; s__unidentified_Adlercreutzia
ASV_13417	d__Bacteria; p__Bacteroidetes; c__Bacteroidia; o__Bacteroidales; f__Bacteroidaceae; g__Bacteroides; s__unidentified_Bacteroides	0	0	0	0	0	0	0	0	0	0	10	0	64	73	0	0	7	30	0	0	0	0	0	0	0	0	0	0	0	0	0	17	0	26	10	0	9	11	0	0	d__Bacteria; p__Bacteroidetes; c__Bacteroidia; o__Bacteroidales; f__Bacteroidaceae; g__Bacteroides; s__unidentified_Bacteroides
ASV_23233	d__Bacteria; p__Firmicutes; c__Clostridia; o__Clostridiales; f__unidentified_Clostridiales; g__unidentified_Clostridiales; s__unidentified_Clostridiales	0	0	0	0	0	0	0	0	0	0	0	0	0	0	0	0	0	0	0	0	0	0	0	0	0	0	0	0	0	0	0	0	24	0	21	0	0	0	0	28	d__Bacteria; p__Firmicutes; c__Clostridia; o__Clostridiales; f__unidentified_Clostridiales; g__unidentified_Clostridiales; s__unidentified_Clostridiales
ASV_51378	d__Bacteria; p__Firmicutes; c__Clostridia; o__Clostridiales; f__unidentified_Clostridiales; g__unidentified_Clostridiales; s__unidentified_Clostridiales	0	0	0	34	35	0	0	0	0	0	0	0	0	0	0	0	0	0	0	0	0	0	0	0	13	0	51	0	0	8	0	0	0	0	0	0	0	0	0	0	d__Bacteria; p__Firmicutes; c__Clostridia; o__Clostridiales; f__unidentified_Clostridiales; g__unidentified_Clostridiales; s__unidentified_Clostridiales
ASV_36656	d__Bacteria; p__Firmicutes; c__Clostridia; o__Clostridiales; f__Lachnospiraceae; g__Blautia; s__unidentified_Blautia	26	2	9	0	0	0	52	2	7	12	0	0	0	0	0	0	0	0	0	0	34	21	2	1	39	8	0	10	0	15	0	0	0	0	0	0	0	0	0	0	d__Bacteria; p__Firmicutes; c__Clostridia; o__Clostridiales; f__Lachnospiraceae; g__Blautia; s__unidentified_Blautia
ASV_20725	d__Bacteria; p__Firmicutes; c__Clostridia; o__Clostridiales; f__Ruminococcaceae; g__unidentified_Ruminococcaceae; s__unidentified_Ruminococcaceae	0	0	0	0	0	0	0	0	0	0	0	0	0	0	0	0	0	0	0	0	0	0	0	0	39	0	0	3	0	30	0	0	0	0	0	0	0	0	0	0	d__Bacteria; p__Firmicutes; c__Clostridia; o__Clostridiales; f__Ruminococcaceae; g__unidentified_Ruminococcaceae; s__unidentified_Ruminococcaceae
ASV_41212	d__Bacteria; p__Firmicutes; c__Clostridia; o__Clostridiales; f__Ruminococcaceae; g__Ruminococcus; s__unidentified_Ruminococcus	0	0	4	0	0	0	3	0	0	18	0	0	0	0	0	0	0	0	0	0	0	7	0	17	7	4	9	11	18	5	0	0	0	0	0	0	0	0	18	0	d__Bacteria; p__Firmicutes; c__Clostridia; o__Clostridiales; f__Ruminococcaceae; g__Ruminococcus; s__unidentified_Ruminococcus
ASV_16617	d__Bacteria; p__Firmicutes; c__Clostridia; o__Clostridiales; f__Lachnospiraceae; g__unclassified_Lachnospiraceae; s__unclassified_Lachnospiraceae	0	0	0	0	0	0	0	0	0	0	0	0	0	0	0	0	0	0	0	0	0	0	0	0	0	72	0	0	0	0	0	0	0	0	0	0	0	0	0	0	d__Bacteria; p__Firmicutes; c__Clostridia; o__Clostridiales; f__Lachnospiraceae; g__unclassified_Lachnospiraceae; s__unclassified_Lachnospiraceae
ASV_32805	d__Bacteria; p__Firmicutes; c__Clostridia; o__Clostridiales; f__Ruminococcaceae; g__Oscillospira; s__unidentified_Oscillospira	5	11	0	51	78	0	0	48	5	0	0	0	0	0	0	0	0	0	0	0	39	30	41	0	0	0	21	16	35	0	0	0	0	0	0	0	0	0	0	0	d__Bacteria; p__Firmicutes; c__Clostridia; o__Clostridiales; f__Ruminococcaceae; g__Oscillospira; s__unidentified_Oscillospira
ASV_25113	d__Bacteria; p__Firmicutes; c__unclassified_Firmicutes; o__unclassified_Firmicutes; f__unclassified_Firmicutes; g__unclassified_Firmicutes; s__unclassified_Firmicutes	0	0	0	0	0	0	0	0	0	0	0	0	0	0	0	0	0	0	0	0	0	0	0	0	0	0	0	72	0	0	0	0	0	0	0	0	0	0	0	0	d__Bacteria; p__Firmicutes; c__unclassified_Firmicutes; o__unclassified_Firmicutes; f__unclassified_Firmicutes; g__unclassified_Firmicutes; s__unclassified_Firmicutes
ASV_15720	d__Bacteria; p__Firmicutes; c__Clostridia; o__Clostridiales; f__Ruminococcaceae; g__Oscillospira; s__unidentified_Oscillospira	0	0	0	0	0	0	0	0	0	0	0	0	0	0	0	4	0	0	0	16	0	0	0	0	0	0	0	0	0	0	18	0	18	0	23	0	0	0	0	13	d__Bacteria; p__Firmicutes; c__Clostridia; o__Clostridiales; f__Ruminococcaceae; g__Oscillospira; s__unidentified_Oscillospira
ASV_38774	d__Bacteria; p__Firmicutes; c__Clostridia; o__Clostridiales; f__unidentified_Clostridiales; g__unidentified_Clostridiales; s__unidentified_Clostridiales	0	0	0	0	0	0	0	0	0	0	0	0	0	0	0	0	0	0	0	0	0	0	0	0	0	0	0	0	0	0	54	0	0	0	18	0	0	0	0	0	d__Bacteria; p__Firmicutes; c__Clostridia; o__Clostridiales; f__unidentified_Clostridiales; g__unidentified_Clostridiales; s__unidentified_Clostridiales
ASV_12658	d__Bacteria; p__Firmicutes; c__Clostridia; o__Clostridiales; f__Lachnospiraceae; g__unidentified_Lachnospiraceae; s__unidentified_Lachnospiraceae	0	0	0	0	0	0	0	0	0	0	0	0	0	0	0	0	0	0	0	0	0	0	0	0	34	0	0	21	0	16	0	0	0	0	0	0	0	0	0	0	d__Bacteria; p__Firmicutes; c__Clostridia; o__Clostridiales; f__Lachnospiraceae; g__unidentified_Lachnospiraceae; s__unidentified_Lachnospiraceae
ASV_560	d__Bacteria; p__Firmicutes; c__Bacilli; o__unclassified_Bacilli; f__unclassified_Bacilli; g__unclassified_Bacilli; s__unclassified_Bacilli	0	0	0	0	0	0	0	0	0	0	31	13	0	16	0	30	10	27	49	28	0	0	2	0	0	2	0	0	0	0	3	14	21	0	6	16	0	0	0	9	d__Bacteria; p__Firmicutes; c__Bacilli; o__unclassified_Bacilli; f__unclassified_Bacilli; g__unclassified_Bacilli; s__unclassified_Bacilli
ASV_25001	d__Bacteria; p__Firmicutes; c__Clostridia; o__Clostridiales; f__Lachnospiraceae; g__Blautia; s__unidentified_Blautia	0	0	0	0	0	0	143	0	0	0	0	0	0	0	0	0	0	0	0	0	0	0	0	0	0	31	0	40	0	0	0	0	0	0	0	0	0	0	0	0	d__Bacteria; p__Firmicutes; c__Clostridia; o__Clostridiales; f__Lachnospiraceae; g__Blautia; s__unidentified_Blautia
ASV_39752	d__Bacteria; p__Firmicutes; c__Clostridia; o__Clostridiales; f__unidentified_Clostridiales; g__unidentified_Clostridiales; s__unidentified_Clostridiales	0	0	0	0	0	0	0	44	0	0	0	0	0	0	0	0	0	0	0	0	0	0	46	0	0	17	0	0	54	0	0	0	0	0	0	0	0	0	0	0	d__Bacteria; p__Firmicutes; c__Clostridia; o__Clostridiales; f__unidentified_Clostridiales; g__unidentified_Clostridiales; s__unidentified_Clostridiales
ASV_36833	d__Bacteria; p__Firmicutes; c__Clostridia; o__Clostridiales; f__Ruminococcaceae; g__Ruminococcus; s__unidentified_Ruminococcus	0	0	0	0	0	0	0	50	0	0	0	0	0	0	0	0	0	0	0	0	0	0	57	0	0	0	0	0	71	0	0	0	0	0	0	0	0	0	0	0	d__Bacteria; p__Firmicutes; c__Clostridia; o__Clostridiales; f__Ruminococcaceae; g__Ruminococcus; s__unidentified_Ruminococcus
ASV_48402	d__Bacteria; p__Firmicutes; c__Clostridia; o__Clostridiales; f__Lachnospiraceae; g__Blautia; s__unidentified_Blautia	0	0	0	0	0	0	0	57	0	0	0	0	0	0	0	0	0	0	0	0	0	0	0	0	0	0	0	0	0	71	0	0	0	0	0	0	0	0	0	0	d__Bacteria; p__Firmicutes; c__Clostridia; o__Clostridiales; f__Lachnospiraceae; g__Blautia; s__unidentified_Blautia
ASV_7592	d__Bacteria; p__Bacteroidetes; c__Bacteroidia; o__Bacteroidales; f__Bacteroidaceae; g__Bacteroides; s__unidentified_Bacteroides	0	0	0	0	0	0	0	0	0	0	11	8	10	7	0	1	0	12	4	7	0	0	0	0	0	0	0	0	0	0	3	1	5	9	19	9	8	15	0	2	d__Bacteria; p__Bacteroidetes; c__Bacteroidia; o__Bacteroidales; f__Bacteroidaceae; g__Bacteroides; s__unidentified_Bacteroides
ASV_54407	d__Bacteria; p__Bacteroidetes; c__Bacteroidia; o__Bacteroidales; f__Porphyromonadaceae; g__Parabacteroides; s__unidentified_Parabacteroides	0	0	0	0	0	0	0	0	0	0	0	0	0	7	0	5	0	0	1	2	0	0	0	0	0	0	0	0	0	0	0	18	0	30	0	3	1	18	0	1	d__Bacteria; p__Bacteroidetes; c__Bacteroidia; o__Bacteroidales; f__Porphyromonadaceae; g__Parabacteroides; s__unidentified_Parabacteroides
ASV_24731	d__Bacteria; p__Tenericutes; c__Mollicutes; o__RF39; f__unidentified_RF39; g__unidentified_RF39; s__unidentified_RF39	0	0	0	0	0	0	0	0	0	0	0	0	0	5	0	0	0	24	19	12	0	0	0	0	0	0	0	0	0	0	0	0	21	3	0	0	0	40	0	7	d__Bacteria; p__Tenericutes; c__Mollicutes; o__RF39; f__unidentified_RF39; g__unidentified_RF39; s__unidentified_RF39
ASV_29691	d__Bacteria; p__Firmicutes; c__Clostridia; o__Clostridiales; f__unidentified_Clostridiales; g__unidentified_Clostridiales; s__unidentified_Clostridiales	0	0	0	0	0	0	0	0	0	0	0	0	0	0	0	15	2	0	0	0	0	0	0	0	36	0	0	0	0	33	0	0	0	0	1	0	0	0	0	0	d__Bacteria; p__Firmicutes; c__Clostridia; o__Clostridiales; f__unidentified_Clostridiales; g__unidentified_Clostridiales; s__unidentified_Clostridiales
ASV_309	d__Bacteria; p__Firmicutes; c__Clostridia; o__Clostridiales; f__Lachnospiraceae; g__unidentified_Lachnospiraceae; s__unidentified_Lachnospiraceae	0	0	0	0	0	0	13	21	0	0	0	0	0	0	0	0	0	0	0	0	0	0	0	0	31	0	0	0	0	39	0	0	0	0	0	0	0	0	0	0	d__Bacteria; p__Firmicutes; c__Clostridia; o__Clostridiales; f__Lachnospiraceae; g__unidentified_Lachnospiraceae; s__unidentified_Lachnospiraceae
ASV_26364	d__Bacteria; p__Firmicutes; c__Clostridia; o__Clostridiales; f__Ruminococcaceae; g__unidentified_Ruminococcaceae; s__unidentified_Ruminococcaceae	0	0	0	0	0	0	0	0	0	0	0	0	0	0	0	0	0	0	0	0	0	0	0	0	1	0	0	33	22	14	0	0	0	0	0	0	0	0	0	0	d__Bacteria; p__Firmicutes; c__Clostridia; o__Clostridiales; f__Ruminococcaceae; g__unidentified_Ruminococcaceae; s__unidentified_Ruminococcaceae
ASV_52722	d__Bacteria; p__Firmicutes; c__Clostridia; o__Clostridiales; f__unidentified_Clostridiales; g__unidentified_Clostridiales; s__unidentified_Clostridiales	17	0	0	120	166	0	0	0	0	0	0	0	0	0	0	0	0	0	0	0	59	205	203	0	0	28	42	0	0	0	0	0	0	0	0	0	0	0	0	0	d__Bacteria; p__Firmicutes; c__Clostridia; o__Clostridiales; f__unidentified_Clostridiales; g__unidentified_Clostridiales; s__unidentified_Clostridiales
ASV_10764	d__Bacteria; p__Bacteroidetes; c__Bacteroidia; o__Bacteroidales; f__Bacteroidaceae; g__Bacteroides; s__unidentified_Bacteroides	0	0	0	0	0	0	0	0	0	0	11	4	10	29	1	0	18	11	11	27	0	0	0	0	0	0	0	0	0	0	5	1	2	15	13	2	10	10	3	9	d__Bacteria; p__Bacteroidetes; c__Bacteroidia; o__Bacteroidales; f__Bacteroidaceae; g__Bacteroides; s__unidentified_Bacteroides
ASV_37681	d__Bacteria; p__Bacteroidetes; c__Bacteroidia; o__Bacteroidales; f__Porphyromonadaceae; g__Parabacteroides; s__unidentified_Parabacteroides	0	0	0	0	0	0	0	0	0	0	17	0	0	0	0	38	0	0	1	8	0	0	0	0	0	0	0	0	0	0	5	7	0	40	0	0	11	7	0	0	d__Bacteria; p__Bacteroidetes; c__Bacteroidia; o__Bacteroidales; f__Porphyromonadaceae; g__Parabacteroides; s__unidentified_Parabacteroides
ASV_47865	d__Bacteria; p__Bacteroidetes; c__Bacteroidia; o__Bacteroidales; f__Bacteroidaceae; g__Bacteroides; s__unidentified_Bacteroides	0	0	0	0	0	0	0	0	0	1	273	55	31	33	4	242	23	95	0	45	0	0	0	0	0	0	0	0	0	0	6	1	10	5	10	3	14	11	10	0	d__Bacteria; p__Bacteroidetes; c__Bacteroidia; o__Bacteroidales; f__Bacteroidaceae; g__Bacteroides; s__unidentified_Bacteroides
ASV_9001	d__Bacteria; p__Firmicutes; c__Clostridia; o__Clostridiales; f__unidentified_Clostridiales; g__unidentified_Clostridiales; s__unidentified_Clostridiales	0	0	0	0	0	0	0	0	0	0	0	0	0	0	0	28	23	0	0	0	0	0	0	0	0	0	0	0	0	0	18	20	6	26	0	0	0	0	0	0	d__Bacteria; p__Firmicutes; c__Clostridia; o__Clostridiales; f__unidentified_Clostridiales; g__unidentified_Clostridiales; s__unidentified_Clostridiales
ASV_50077	d__Bacteria; p__Firmicutes; c__Bacilli; o__Lactobacillales; f__Lactobacillaceae; g__Lactobacillus; s__unidentified_Lactobacillus	0	0	0	0	0	0	0	0	0	0	31	40	7	39	0	13	0	37	0	29	0	0	0	0	0	0	0	0	0	0	0	12	13	0	0	14	12	19	0	0	d__Bacteria; p__Firmicutes; c__Bacilli; o__Lactobacillales; f__Lactobacillaceae; g__Lactobacillus; s__unidentified_Lactobacillus
ASV_57564	d__Bacteria; p__Bacteroidetes; c__Bacteroidia; o__Bacteroidales; f__[Paraprevotellaceae]; g__YRC22; s__unidentified_YRC22	0	0	0	0	0	0	0	0	0	0	0	0	0	18	0	0	0	40	0	21	0	0	0	0	0	0	0	0	0	0	0	0	0	0	0	19	0	51	0	0	d__Bacteria; p__Bacteroidetes; c__Bacteroidia; o__Bacteroidales; f__[Paraprevotellaceae]; g__YRC22; s__unidentified_YRC22
ASV_11464	d__Bacteria; p__Firmicutes; c__Clostridia; o__Clostridiales; f__[Mogibacteriaceae]; g__unidentified_[Mogibacteriaceae]; s__unidentified_[Mogibacteriaceae]	0	0	0	9	12	0	0	25	18	0	0	0	0	0	0	0	0	0	0	0	31	21	12	22	10	0	0	10	0	0	0	0	15	0	9	0	0	4	0	21	d__Bacteria; p__Firmicutes; c__Clostridia; o__Clostridiales; f__[Mogibacteriaceae]; g__unidentified_[Mogibacteriaceae]; s__unidentified_[Mogibacteriaceae]
ASV_55211	d__Bacteria; p__Firmicutes; c__Clostridia; o__Clostridiales; f__Lachnospiraceae; g__unclassified_Lachnospiraceae; s__unclassified_Lachnospiraceae	0	0	0	0	0	0	0	0	0	0	0	0	0	0	0	0	0	0	0	0	0	0	0	0	28	0	0	0	0	41	0	0	0	0	0	0	0	0	0	0	d__Bacteria; p__Firmicutes; c__Clostridia; o__Clostridiales; f__Lachnospiraceae; g__unclassified_Lachnospiraceae; s__unclassified_Lachnospiraceae
ASV_24030	d__Bacteria; p__Firmicutes; c__Clostridia; o__Clostridiales; f__Lachnospiraceae; g__unidentified_Lachnospiraceae; s__unidentified_Lachnospiraceae	36	50	32	0	0	68	0	0	10	0	0	0	0	0	0	0	0	0	0	0	67	64	0	38	13	17	0	29	6	0	0	0	0	4	0	0	0	0	0	0	d__Bacteria; p__Firmicutes; c__Clostridia; o__Clostridiales; f__Lachnospiraceae; g__unidentified_Lachnospiraceae; s__unidentified_Lachnospiraceae
ASV_40839	d__Bacteria; p__Firmicutes; c__Clostridia; o__Clostridiales; f__Ruminococcaceae; g__unidentified_Ruminococcaceae; s__unidentified_Ruminococcaceae	0	0	0	0	0	0	0	0	0	0	0	0	0	0	0	0	0	0	0	0	0	0	0	0	14	36	1	0	1	17	0	0	0	0	0	0	0	0	0	0	d__Bacteria; p__Firmicutes; c__Clostridia; o__Clostridiales; f__Ruminococcaceae; g__unidentified_Ruminococcaceae; s__unidentified_Ruminococcaceae
ASV_37363	d__Bacteria; p__Firmicutes; c__Clostridia; o__Clostridiales; f__Lachnospiraceae; g__Dorea; s__unidentified_Dorea	0	0	0	0	0	0	0	0	0	0	0	0	0	0	0	0	0	0	0	0	0	0	0	0	0	25	25	19	0	0	0	0	0	0	0	0	0	0	0	0	d__Bacteria; p__Firmicutes; c__Clostridia; o__Clostridiales; f__Lachnospiraceae; g__Dorea; s__unidentified_Dorea
ASV_42266	d__Bacteria; p__Firmicutes; c__Clostridia; o__Clostridiales; f__Lachnospiraceae; g__unidentified_Lachnospiraceae; s__unidentified_Lachnospiraceae	0	0	23	0	0	0	0	58	0	0	0	0	0	0	0	0	0	0	0	0	0	44	0	0	0	16	0	0	53	0	0	0	0	0	0	0	0	0	0	0	d__Bacteria; p__Firmicutes; c__Clostridia; o__Clostridiales; f__Lachnospiraceae; g__unidentified_Lachnospiraceae; s__unidentified_Lachnospiraceae
ASV_30452	d__Bacteria; p__Bacteroidetes; c__Bacteroidia; o__Bacteroidales; f__S24-7; g__unidentified_S24-7; s__unidentified_S24-7	0	17	0	9	0	0	0	0	0	0	0	0	0	0	0	0	0	0	0	0	0	0	0	17	0	0	69	0	0	0	0	0	0	0	0	0	0	0	0	0	d__Bacteria; p__Bacteroidetes; c__Bacteroidia; o__Bacteroidales; f__S24-7; g__unidentified_S24-7; s__unidentified_S24-7
ASV_58553	d__Bacteria; p__Firmicutes; c__Clostridia; o__Clostridiales; f__Lachnospiraceae; g__Coprococcus; s__unidentified_Coprococcus	0	0	0	0	0	0	0	0	0	0	0	0	0	0	0	0	0	0	0	0	0	0	0	0	0	0	0	0	69	0	0	0	0	0	0	0	0	0	0	0	d__Bacteria; p__Firmicutes; c__Clostridia; o__Clostridiales; f__Lachnospiraceae; g__Coprococcus; s__unidentified_Coprococcus
ASV_47703	d__Bacteria; p__Firmicutes; c__Clostridia; o__Clostridiales; f__Lachnospiraceae; g__unidentified_Lachnospiraceae; s__unidentified_Lachnospiraceae	0	0	0	0	0	0	0	0	0	0	17	0	0	0	5	17	0	0	23	4	0	0	0	0	0	0	0	0	0	0	50	0	0	0	10	0	0	0	0	9	d__Bacteria; p__Firmicutes; c__Clostridia; o__Clostridiales; f__Lachnospiraceae; g__unidentified_Lachnospiraceae; s__unidentified_Lachnospiraceae
ASV_21392	d__Bacteria; p__Actinobacteria; c__Coriobacteriia; o__Coriobacteriales; f__Coriobacteriaceae; g__unclassified_Coriobacteriaceae; s__unclassified_Coriobacteriaceae	0	0	0	0	0	0	0	0	0	0	0	0	0	0	0	0	0	0	0	0	0	0	0	0	0	0	0	0	0	0	26	0	18	0	15	0	0	0	0	10	d__Bacteria; p__Actinobacteria; c__Coriobacteriia; o__Coriobacteriales; f__Coriobacteriaceae; g__unclassified_Coriobacteriaceae; s__unclassified_Coriobacteriaceae
ASV_30226	d__Bacteria; p__Firmicutes; c__Clostridia; o__Clostridiales; f__unidentified_Clostridiales; g__unidentified_Clostridiales; s__unidentified_Clostridiales	0	0	0	0	0	0	0	0	0	0	0	0	0	0	0	0	0	0	10	0	0	0	0	0	0	0	0	0	0	0	0	0	0	0	6	0	0	25	0	38	d__Bacteria; p__Firmicutes; c__Clostridia; o__Clostridiales; f__unidentified_Clostridiales; g__unidentified_Clostridiales; s__unidentified_Clostridiales
ASV_9250	d__Bacteria; p__Bacteroidetes; c__Bacteroidia; o__Bacteroidales; f__[Paraprevotellaceae]; g__[Prevotella]; s__unidentified_[Prevotella]	3	56	68	0	0	18	0	14	10	0	0	0	0	0	0	0	0	0	0	0	6	37	0	40	14	16	4	0	0	34	0	0	0	0	0	0	0	0	0	0	d__Bacteria; p__Bacteroidetes; c__Bacteroidia; o__Bacteroidales; f__[Paraprevotellaceae]; g__[Prevotella]; s__unidentified_[Prevotella]
ASV_14115	d__Bacteria; p__Firmicutes; c__Clostridia; o__Clostridiales; f__Lachnospiraceae; g__unidentified_Lachnospiraceae; s__unidentified_Lachnospiraceae	0	0	0	0	0	57	0	0	0	26	0	0	0	0	0	0	0	0	0	0	0	0	0	0	33	0	0	0	0	35	0	0	0	0	0	0	0	0	0	0	d__Bacteria; p__Firmicutes; c__Clostridia; o__Clostridiales; f__Lachnospiraceae; g__unidentified_Lachnospiraceae; s__unidentified_Lachnospiraceae
ASV_16437	d__Bacteria; p__Firmicutes; c__Clostridia; o__Clostridiales; f__Lachnospiraceae; g__unidentified_Lachnospiraceae; s__unidentified_Lachnospiraceae	4	0	0	0	0	5	0	0	0	12	0	0	0	0	0	0	0	0	0	0	0	26	0	0	14	11	0	20	0	23	0	0	0	0	0	0	0	0	0	0	d__Bacteria; p__Firmicutes; c__Clostridia; o__Clostridiales; f__Lachnospiraceae; g__unidentified_Lachnospiraceae; s__unidentified_Lachnospiraceae
ASV_57852	d__Bacteria; p__Bacteroidetes; c__Bacteroidia; o__Bacteroidales; f__S24-7; g__unidentified_S24-7; s__unidentified_S24-7	6	82	30	23	35	0	3	0	19	0	0	0	0	0	0	0	0	0	0	0	18	28	15	14	0	13	36	0	7	12	0	0	0	0	0	0	0	0	0	0	d__Bacteria; p__Bacteroidetes; c__Bacteroidia; o__Bacteroidales; f__S24-7; g__unidentified_S24-7; s__unidentified_S24-7
ASV_34129	d__Bacteria; p__Bacteroidetes; c__Bacteroidia; o__Bacteroidales; f__S24-7; g__unidentified_S24-7; s__unidentified_S24-7	5	7	2	0	0	7	1	2	1	0	0	0	0	0	0	0	0	0	0	0	2	0	13	17	0	4	25	3	36	0	0	0	0	0	0	0	0	0	0	0	d__Bacteria; p__Bacteroidetes; c__Bacteroidia; o__Bacteroidales; f__S24-7; g__unidentified_S24-7; s__unidentified_S24-7
ASV_3372	d__Bacteria; p__Bacteroidetes; c__Bacteroidia; o__Bacteroidales; f__S24-7; g__unidentified_S24-7; s__unidentified_S24-7	0	39	0	0	0	0	0	0	0	0	0	0	0	0	0	0	0	0	0	0	26	0	0	46	0	0	47	21	0	0	0	0	0	0	0	0	0	0	0	0	d__Bacteria; p__Bacteroidetes; c__Bacteroidia; o__Bacteroidales; f__S24-7; g__unidentified_S24-7; s__unidentified_S24-7
ASV_54964	d__Bacteria; p__Proteobacteria; c__Betaproteobacteria; o__Burkholderiales; f__Comamonadaceae; g__Rubrivivax; s__unidentified_Rubrivivax	5	6	2	0	3	0	0	0	0	0	0	0	4	0	0	13	0	7	16	3	0	0	0	5	0	0	4	0	4	0	3	0	6	0	5	0	18	0	18	10	d__Bacteria; p__Proteobacteria; c__Betaproteobacteria; o__Burkholderiales; f__Comamonadaceae; g__Rubrivivax; s__unidentified_Rubrivivax
ASV_19874	d__Bacteria; p__Bacteroidetes; c__Bacteroidia; o__Bacteroidales; f__Bacteroidaceae; g__Bacteroides; s__unidentified_Bacteroides	0	0	0	0	0	0	0	0	0	0	0	0	8	12	0	0	0	0	7	0	0	0	0	0	0	0	0	0	0	0	5	0	8	4	14	0	8	11	7	11	d__Bacteria; p__Bacteroidetes; c__Bacteroidia; o__Bacteroidales; f__Bacteroidaceae; g__Bacteroides; s__unidentified_Bacteroides
ASV_13879	d__Bacteria; p__Firmicutes; c__Clostridia; o__Clostridiales; f__Lachnospiraceae; g__unidentified_Lachnospiraceae; s__unidentified_Lachnospiraceae	0	10	0	0	0	0	0	0	0	0	0	0	0	0	0	0	0	0	0	0	0	0	0	0	0	0	0	0	0	0	0	0	0	0	0	0	0	0	68	0	d__Bacteria; p__Firmicutes; c__Clostridia; o__Clostridiales; f__Lachnospiraceae; g__unidentified_Lachnospiraceae; s__unidentified_Lachnospiraceae
ASV_44748	d__Bacteria; p__Firmicutes; c__Clostridia; o__Clostridiales; f__[Mogibacteriaceae]; g__unidentified_[Mogibacteriaceae]; s__unidentified_[Mogibacteriaceae]	27	0	0	0	0	125	10	0	16	12	0	0	0	0	0	0	0	0	0	0	50	48	0	76	32	20	0	0	0	15	0	0	0	0	0	0	0	0	0	0	d__Bacteria; p__Firmicutes; c__Clostridia; o__Clostridiales; f__[Mogibacteriaceae]; g__unidentified_[Mogibacteriaceae]; s__unidentified_[Mogibacteriaceae]
ASV_23157	d__Bacteria; p__Firmicutes; c__Clostridia; o__Clostridiales; f__Lachnospiraceae; g__Dorea; s__unidentified_Dorea	14	25	26	0	0	2	9	16	5	2	0	0	0	0	0	0	0	0	0	0	10	22	4	5	10	32	4	10	0	11	0	0	0	0	0	0	0	0	0	0	d__Bacteria; p__Firmicutes; c__Clostridia; o__Clostridiales; f__Lachnospiraceae; g__Dorea; s__unidentified_Dorea
ASV_23372	d__Bacteria; p__Firmicutes; c__Clostridia; o__Clostridiales; f__Lachnospiraceae; g__unclassified_Lachnospiraceae; s__unclassified_Lachnospiraceae	0	5	33	0	0	1	0	0	5	0	0	0	0	0	0	0	0	0	0	0	6	3	6	3	14	1	0	32	3	17	0	0	0	0	0	0	0	0	0	0	d__Bacteria; p__Firmicutes; c__Clostridia; o__Clostridiales; f__Lachnospiraceae; g__unclassified_Lachnospiraceae; s__unclassified_Lachnospiraceae
ASV_30830	d__Bacteria; p__Firmicutes; c__Clostridia; o__Clostridiales; f__Lachnospiraceae; g__unidentified_Lachnospiraceae; s__unidentified_Lachnospiraceae	0	24	0	0	0	0	10	0	0	0	0	0	0	0	0	0	0	0	0	0	0	0	0	0	39	0	0	0	0	28	0	0	0	0	0	0	0	0	0	0	d__Bacteria; p__Firmicutes; c__Clostridia; o__Clostridiales; f__Lachnospiraceae; g__unidentified_Lachnospiraceae; s__unidentified_Lachnospiraceae
ASV_57119	d__Bacteria; p__Firmicutes; c__Clostridia; o__Clostridiales; f__Ruminococcaceae; g__Oscillospira; s__unidentified_Oscillospira	0	0	0	0	0	0	24	24	0	0	0	0	0	0	0	0	0	0	0	0	14	55	21	0	10	0	0	30	16	11	0	0	0	0	0	0	0	0	0	0	d__Bacteria; p__Firmicutes; c__Clostridia; o__Clostridiales; f__Ruminococcaceae; g__Oscillospira; s__unidentified_Oscillospira
ASV_8565	d__Bacteria; p__Firmicutes; c__Clostridia; o__Clostridiales; f__Ruminococcaceae; g__unidentified_Ruminococcaceae; s__unidentified_Ruminococcaceae	0	0	0	0	0	0	0	0	0	0	0	0	0	0	0	0	0	0	0	0	0	0	0	0	30	0	0	12	0	25	0	0	0	0	0	0	0	0	0	0	d__Bacteria; p__Firmicutes; c__Clostridia; o__Clostridiales; f__Ruminococcaceae; g__unidentified_Ruminococcaceae; s__unidentified_Ruminococcaceae
ASV_34278	d__Bacteria; p__Firmicutes; c__Clostridia; o__Clostridiales; f__Ruminococcaceae; g__Ruminococcus; s__unidentified_Ruminococcus	0	34	0	0	0	68	0	36	0	0	0	0	0	0	0	0	0	0	0	0	0	0	0	0	15	15	0	0	0	37	0	0	0	0	0	0	0	0	0	0	d__Bacteria; p__Firmicutes; c__Clostridia; o__Clostridiales; f__Ruminococcaceae; g__Ruminococcus; s__unidentified_Ruminococcus
ASV_58310	d__Bacteria; p__Firmicutes; c__Clostridia; o__Clostridiales; f__Ruminococcaceae; g__Ruminococcus; s__unidentified_Ruminococcus	133	0	131	102	296	152	0	320	396	0	0	0	0	0	0	0	0	0	0	0	212	384	20	64	0	67	0	0	0	0	0	0	0	0	0	0	0	0	0	0	d__Bacteria; p__Firmicutes; c__Clostridia; o__Clostridiales; f__Ruminococcaceae; g__Ruminococcus; s__unidentified_Ruminococcus
ASV_58255	d__Bacteria; p__Firmicutes; c__Clostridia; o__Clostridiales; f__Ruminococcaceae; g__Oscillospira; s__unidentified_Oscillospira	0	0	0	0	0	0	0	89	0	0	0	0	0	0	0	0	0	0	0	0	0	0	97	0	0	0	0	14	53	0	0	0	0	0	0	0	0	0	0	0	d__Bacteria; p__Firmicutes; c__Clostridia; o__Clostridiales; f__Ruminococcaceae; g__Oscillospira; s__unidentified_Oscillospira
ASV_16096	d__Bacteria; p__Bacteroidetes; c__Bacteroidia; o__Bacteroidales; f__Bacteroidaceae; g__Bacteroides; s__unidentified_Bacteroides	0	0	0	0	0	0	0	0	0	0	0	0	0	0	0	0	0	0	0	0	0	0	0	0	0	0	0	0	0	0	11	0	5	11	3	0	18	2	16	1	d__Bacteria; p__Bacteroidetes; c__Bacteroidia; o__Bacteroidales; f__Bacteroidaceae; g__Bacteroides; s__unidentified_Bacteroides
ASV_47038	d__Bacteria; p__Bacteroidetes; c__Bacteroidia; o__Bacteroidales; f__Bacteroidaceae; g__Bacteroides; s__Bacteroides_barnesiae	0	0	0	0	0	0	0	0	0	0	7	30	2	33	0	1	0	34	4	5	0	0	0	0	0	0	0	0	0	0	5	23	5	1	2	4	7	13	7	0	d__Bacteria; p__Bacteroidetes; c__Bacteroidia; o__Bacteroidales; f__Bacteroidaceae; g__Bacteroides; s__Bacteroides_barnesiae
ASV_40586	d__Bacteria; p__Firmicutes; c__Bacilli; o__Lactobacillales; f__Lactobacillaceae; g__Lactobacillus; s__unidentified_Lactobacillus	0	0	0	0	0	0	0	0	0	0	0	0	0	0	0	0	0	0	0	0	0	0	0	0	0	0	0	0	0	0	0	67	0	0	0	0	0	0	0	0	d__Bacteria; p__Firmicutes; c__Bacilli; o__Lactobacillales; f__Lactobacillaceae; g__Lactobacillus; s__unidentified_Lactobacillus
ASV_17033	d__Bacteria; p__Bacteroidetes; c__Bacteroidia; o__Bacteroidales; f__Bacteroidaceae; g__Bacteroides; s__Bacteroides_plebeius	0	0	0	0	0	0	0	0	0	0	0	0	0	0	0	0	0	0	0	0	0	0	0	0	0	0	0	0	0	0	0	0	0	67	0	0	0	0	0	0	d__Bacteria; p__Bacteroidetes; c__Bacteroidia; o__Bacteroidales; f__Bacteroidaceae; g__Bacteroides; s__Bacteroides_plebeius
ASV_28767	d__Bacteria; p__Firmicutes; c__Clostridia; o__Clostridiales; f__Ruminococcaceae; g__unidentified_Ruminococcaceae; s__unidentified_Ruminococcaceae	0	0	0	0	0	0	0	0	0	0	0	0	0	0	0	0	0	0	0	0	0	0	0	0	0	0	0	0	0	0	0	0	0	0	67	0	0	0	0	0	d__Bacteria; p__Firmicutes; c__Clostridia; o__Clostridiales; f__Ruminococcaceae; g__unidentified_Ruminococcaceae; s__unidentified_Ruminococcaceae
ASV_52413	d__Bacteria; p__Firmicutes; c__Clostridia; o__Clostridiales; f__unidentified_Clostridiales; g__unidentified_Clostridiales; s__unidentified_Clostridiales	0	0	0	0	0	0	0	0	0	0	0	0	0	0	0	0	0	0	0	0	0	0	0	0	32	0	0	4	0	30	0	0	0	0	0	0	0	0	0	0	d__Bacteria; p__Firmicutes; c__Clostridia; o__Clostridiales; f__unidentified_Clostridiales; g__unidentified_Clostridiales; s__unidentified_Clostridiales
ASV_28121	d__Bacteria; p__Firmicutes; c__Clostridia; o__Clostridiales; f__Lachnospiraceae; g__unclassified_Lachnospiraceae; s__unclassified_Lachnospiraceae	0	0	0	0	0	0	0	0	0	0	0	0	0	0	0	0	0	0	0	0	0	0	0	0	24	7	0	21	0	14	0	0	0	0	0	0	0	0	0	0	d__Bacteria; p__Firmicutes; c__Clostridia; o__Clostridiales; f__Lachnospiraceae; g__unclassified_Lachnospiraceae; s__unclassified_Lachnospiraceae
ASV_48242	d__Bacteria; p__Actinobacteria; c__Coriobacteriia; o__Coriobacteriales; f__Coriobacteriaceae; g__unidentified_Coriobacteriaceae; s__unidentified_Coriobacteriaceae	41	37	11	28	0	18	14	45	22	0	0	0	0	0	0	0	0	0	0	0	54	36	21	20	8	16	13	17	4	8	0	0	0	0	0	0	0	0	0	0	d__Bacteria; p__Actinobacteria; c__Coriobacteriia; o__Coriobacteriales; f__Coriobacteriaceae; g__unidentified_Coriobacteriaceae; s__unidentified_Coriobacteriaceae
ASV_36854	d__Bacteria; p__Firmicutes; c__Clostridia; o__Clostridiales; f__Lachnospiraceae; g__unidentified_Lachnospiraceae; s__unidentified_Lachnospiraceae	0	0	0	0	0	0	0	0	0	0	0	0	0	0	0	0	0	0	0	0	0	0	0	0	43	0	0	0	0	23	0	0	0	0	0	0	0	0	0	0	d__Bacteria; p__Firmicutes; c__Clostridia; o__Clostridiales; f__Lachnospiraceae; g__unidentified_Lachnospiraceae; s__unidentified_Lachnospiraceae
ASV_6764	d__Bacteria; p__Proteobacteria; c__Deltaproteobacteria; o__Desulfovibrionales; f__Desulfovibrionaceae; g__Desulfovibrio; s__unidentified_Desulfovibrio	0	0	0	0	0	0	0	0	0	0	0	0	0	0	0	0	0	0	0	0	0	0	0	0	0	0	0	0	0	0	0	0	0	0	0	0	0	36	0	30	d__Bacteria; p__Proteobacteria; c__Deltaproteobacteria; o__Desulfovibrionales; f__Desulfovibrionaceae; g__Desulfovibrio; s__unidentified_Desulfovibrio
ASV_59236	d__Bacteria; p__Firmicutes; c__Clostridia; o__Clostridiales; f__Lachnospiraceae; g__unidentified_Lachnospiraceae; s__unidentified_Lachnospiraceae	0	0	0	0	0	0	0	0	0	0	0	0	0	0	0	0	0	0	0	0	0	0	0	0	20	12	0	27	0	6	0	0	0	0	0	0	0	0	0	0	d__Bacteria; p__Firmicutes; c__Clostridia; o__Clostridiales; f__Lachnospiraceae; g__unidentified_Lachnospiraceae; s__unidentified_Lachnospiraceae
ASV_41560	d__Bacteria; p__Firmicutes; c__Clostridia; o__Clostridiales; f__Lachnospiraceae; g__unidentified_Lachnospiraceae; s__unidentified_Lachnospiraceae	0	0	0	0	0	0	0	0	0	0	0	0	0	0	0	0	0	0	0	0	0	0	0	0	28	0	0	0	0	37	0	0	0	0	0	0	0	0	0	0	d__Bacteria; p__Firmicutes; c__Clostridia; o__Clostridiales; f__Lachnospiraceae; g__unidentified_Lachnospiraceae; s__unidentified_Lachnospiraceae
ASV_9652	d__Bacteria; p__Firmicutes; c__Clostridia; o__Clostridiales; f__Lachnospiraceae; g__Coprococcus; s__unidentified_Coprococcus	0	9	0	0	0	0	56	0	34	0	0	0	0	0	0	0	0	0	0	0	0	0	0	0	0	65	0	0	0	0	0	0	0	0	0	0	0	0	0	0	d__Bacteria; p__Firmicutes; c__Clostridia; o__Clostridiales; f__Lachnospiraceae; g__Coprococcus; s__unidentified_Coprococcus
ASV_5024	d__Bacteria; p__Firmicutes; c__Clostridia; o__Clostridiales; f__Lachnospiraceae; g__unclassified_Lachnospiraceae; s__unclassified_Lachnospiraceae	0	0	0	0	0	0	0	0	0	0	0	0	0	0	0	0	0	0	0	0	0	0	0	0	0	65	0	0	0	0	0	0	0	0	0	0	0	0	0	0	d__Bacteria; p__Firmicutes; c__Clostridia; o__Clostridiales; f__Lachnospiraceae; g__unclassified_Lachnospiraceae; s__unclassified_Lachnospiraceae
ASV_6258	d__Bacteria; p__Firmicutes; c__Clostridia; o__Clostridiales; f__Lachnospiraceae; g__unidentified_Lachnospiraceae; s__unidentified_Lachnospiraceae	13	5	0	0	0	50	11	0	0	0	0	0	0	0	0	0	0	0	0	0	36	64	764	54	0	0	53	0	0	12	0	0	0	0	0	0	0	0	0	0	d__Bacteria; p__Firmicutes; c__Clostridia; o__Clostridiales; f__Lachnospiraceae; g__unidentified_Lachnospiraceae; s__unidentified_Lachnospiraceae
ASV_12694	d__Bacteria; p__Firmicutes; c__Clostridia; o__Clostridiales; f__Lachnospiraceae; g__Blautia; s__unidentified_Blautia	0	0	0	0	0	0	0	0	0	0	0	0	0	0	0	0	0	0	0	0	0	0	0	0	0	0	0	65	0	0	0	0	0	0	0	0	0	0	0	0	d__Bacteria; p__Firmicutes; c__Clostridia; o__Clostridiales; f__Lachnospiraceae; g__Blautia; s__unidentified_Blautia
ASV_11046	d__Bacteria; p__Firmicutes; c__Clostridia; o__Clostridiales; f__Lachnospiraceae; g__unidentified_Lachnospiraceae; s__unidentified_Lachnospiraceae	0	0	0	0	0	0	0	0	0	0	0	0	97	5	0	0	0	11	12	0	0	0	0	0	0	0	0	0	0	0	39	0	5	0	0	0	12	9	0	0	d__Bacteria; p__Firmicutes; c__Clostridia; o__Clostridiales; f__Lachnospiraceae; g__unidentified_Lachnospiraceae; s__unidentified_Lachnospiraceae
ASV_21311	d__Bacteria; p__Firmicutes; c__Bacilli; o__Lactobacillales; f__Lactobacillaceae; g__Lactobacillus; s__unidentified_Lactobacillus	0	0	0	0	0	0	0	0	0	0	12	0	0	10	0	18	35	0	15	10	0	0	0	0	0	0	0	0	0	0	8	29	21	0	0	0	0	0	0	7	d__Bacteria; p__Firmicutes; c__Bacilli; o__Lactobacillales; f__Lactobacillaceae; g__Lactobacillus; s__unidentified_Lactobacillus
ASV_59765	d__Bacteria; p__Firmicutes; c__Clostridia; o__Clostridiales; f__Lachnospiraceae; g__unidentified_Lachnospiraceae; s__unidentified_Lachnospiraceae	0	0	0	0	0	0	0	0	0	0	0	0	0	0	0	0	0	0	0	0	0	0	0	0	0	0	0	0	0	0	65	0	0	0	0	0	0	0	0	0	d__Bacteria; p__Firmicutes; c__Clostridia; o__Clostridiales; f__Lachnospiraceae; g__unidentified_Lachnospiraceae; s__unidentified_Lachnospiraceae
ASV_2700	d__Bacteria; p__Firmicutes; c__Clostridia; o__Clostridiales; f__Clostridiaceae; g__Clostridium; s__unidentified_Clostridium	0	0	0	0	0	0	0	0	0	0	0	0	0	0	0	0	0	0	0	0	0	0	0	0	0	0	0	0	0	0	0	65	0	0	0	0	0	0	0	0	d__Bacteria; p__Firmicutes; c__Clostridia; o__Clostridiales; f__Clostridiaceae; g__Clostridium; s__unidentified_Clostridium
ASV_32645	d__Bacteria; p__Firmicutes; c__Clostridia; o__Clostridiales; f__Lachnospiraceae; g__unidentified_Lachnospiraceae; s__unidentified_Lachnospiraceae	0	0	0	0	0	0	0	0	0	0	0	0	0	0	0	0	0	0	0	0	0	0	0	0	0	0	0	0	0	0	0	0	0	0	65	0	0	0	0	0	d__Bacteria; p__Firmicutes; c__Clostridia; o__Clostridiales; f__Lachnospiraceae; g__unidentified_Lachnospiraceae; s__unidentified_Lachnospiraceae
ASV_28512	d__Bacteria; p__Firmicutes; c__Clostridia; o__Clostridiales; f__Ruminococcaceae; g__unidentified_Ruminococcaceae; s__unidentified_Ruminococcaceae	0	0	0	0	0	0	0	0	0	0	0	0	0	0	0	0	0	0	0	0	0	0	0	0	64	0	0	0	0	0	0	0	0	0	0	0	0	0	0	0	d__Bacteria; p__Firmicutes; c__Clostridia; o__Clostridiales; f__Ruminococcaceae; g__unidentified_Ruminococcaceae; s__unidentified_Ruminococcaceae
ASV_38369	d__Bacteria; p__Bacteroidetes; c__Bacteroidia; o__Bacteroidales; f__Prevotellaceae; g__Prevotella; s__unclassified_Prevotella	9	0	21	0	0	0	4	1	0	0	0	0	0	0	0	0	0	0	0	0	0	20	1	0	18	0	0	17	1	28	0	0	0	0	0	0	0	0	0	0	d__Bacteria; p__Bacteroidetes; c__Bacteroidia; o__Bacteroidales; f__Prevotellaceae; g__Prevotella; s__unclassified_Prevotella
ASV_26655	d__Bacteria; p__Firmicutes; c__Clostridia; o__Clostridiales; f__Lachnospiraceae; g__unidentified_Lachnospiraceae; s__unidentified_Lachnospiraceae	0	0	0	0	0	0	0	0	0	0	0	0	0	0	0	0	0	0	0	0	20	21	0	0	25	13	0	0	0	26	0	0	0	0	0	0	0	0	0	0	d__Bacteria; p__Firmicutes; c__Clostridia; o__Clostridiales; f__Lachnospiraceae; g__unidentified_Lachnospiraceae; s__unidentified_Lachnospiraceae
ASV_48061	d__Bacteria; p__Firmicutes; c__Clostridia; o__Clostridiales; f__Ruminococcaceae; g__unidentified_Ruminococcaceae; s__unidentified_Ruminococcaceae	5	0	12	0	0	0	0	0	0	4	0	0	0	0	0	0	0	0	0	0	13	19	4	0	9	11	0	22	3	19	0	0	0	0	0	0	0	0	0	0	d__Bacteria; p__Firmicutes; c__Clostridia; o__Clostridiales; f__Ruminococcaceae; g__unidentified_Ruminococcaceae; s__unidentified_Ruminococcaceae
ASV_27132	d__Bacteria; p__Bacteroidetes; c__Bacteroidia; o__Bacteroidales; f__Rikenellaceae; g__unclassified_Rikenellaceae; s__unclassified_Rikenellaceae	0	0	0	0	0	61	0	0	9	0	0	0	0	0	0	0	0	0	0	0	0	6	0	38	0	10	42	0	12	0	0	0	0	0	0	0	0	0	0	0	d__Bacteria; p__Bacteroidetes; c__Bacteroidia; o__Bacteroidales; f__Rikenellaceae; g__unclassified_Rikenellaceae; s__unclassified_Rikenellaceae
ASV_1509	d__Bacteria; p__Firmicutes; c__Clostridia; o__Clostridiales; f__Ruminococcaceae; g__Oscillospira; s__unidentified_Oscillospira	0	7	0	9	0	0	0	40	0	5	0	0	0	0	0	0	0	0	0	0	0	11	19	78	0	9	0	23	32	0	0	0	0	0	0	0	0	0	0	0	d__Bacteria; p__Firmicutes; c__Clostridia; o__Clostridiales; f__Ruminococcaceae; g__Oscillospira; s__unidentified_Oscillospira
ASV_41982	d__Bacteria; p__Firmicutes; c__Clostridia; o__Clostridiales; f__unidentified_Clostridiales; g__unidentified_Clostridiales; s__unidentified_Clostridiales	42	0	0	0	25	20	0	0	0	0	0	0	0	0	0	0	0	0	0	0	72	70	0	28	0	0	12	0	52	0	0	0	0	0	0	0	0	0	0	0	d__Bacteria; p__Firmicutes; c__Clostridia; o__Clostridiales; f__unidentified_Clostridiales; g__unidentified_Clostridiales; s__unidentified_Clostridiales
ASV_16295	d__Bacteria; p__Firmicutes; c__Clostridia; o__Clostridiales; f__unidentified_Clostridiales; g__unidentified_Clostridiales; s__unidentified_Clostridiales	0	0	29	0	0	0	0	0	0	0	0	0	0	0	0	0	0	0	0	0	0	0	0	0	0	0	0	0	64	0	0	0	0	0	0	0	0	0	0	0	d__Bacteria; p__Firmicutes; c__Clostridia; o__Clostridiales; f__unidentified_Clostridiales; g__unidentified_Clostridiales; s__unidentified_Clostridiales
ASV_58481	d__Bacteria; p__Firmicutes; c__Clostridia; o__Clostridiales; f__unidentified_Clostridiales; g__unidentified_Clostridiales; s__unidentified_Clostridiales	0	0	0	0	0	0	0	0	0	0	0	0	0	0	0	0	0	0	0	0	0	12	360	0	0	0	0	0	64	0	0	0	0	0	0	0	0	0	0	0	d__Bacteria; p__Firmicutes; c__Clostridia; o__Clostridiales; f__unidentified_Clostridiales; g__unidentified_Clostridiales; s__unidentified_Clostridiales
ASV_27084	d__Bacteria; p__Firmicutes; c__Bacilli; o__Lactobacillales; f__Lactobacillaceae; g__Lactobacillus; s__unidentified_Lactobacillus	0	0	0	0	0	0	0	0	0	0	4	0	0	3	6	0	5	2	0	3	0	0	0	0	0	0	0	0	0	0	9	19	4	3	2	8	0	16	0	3	d__Bacteria; p__Firmicutes; c__Bacilli; o__Lactobacillales; f__Lactobacillaceae; g__Lactobacillus; s__unidentified_Lactobacillus
ASV_10925	d__Bacteria; p__Firmicutes; c__Clostridia; o__Clostridiales; f__Ruminococcaceae; g__Ruminococcus; s__unidentified_Ruminococcus	0	0	0	0	0	0	0	0	0	0	0	0	25	0	0	0	0	3	0	32	0	0	0	0	0	0	0	0	0	0	5	0	6	12	12	0	0	9	20	0	d__Bacteria; p__Firmicutes; c__Clostridia; o__Clostridiales; f__Ruminococcaceae; g__Ruminococcus; s__unidentified_Ruminococcus
ASV_11376	d__Bacteria; p__Firmicutes; c__Bacilli; o__Lactobacillales; f__Lactobacillaceae; g__Lactobacillus; s__unidentified_Lactobacillus	0	0	0	0	0	0	0	0	0	0	0	0	0	0	0	0	0	0	0	0	0	0	0	0	0	0	0	0	0	0	0	29	0	0	0	35	0	0	0	0	d__Bacteria; p__Firmicutes; c__Bacilli; o__Lactobacillales; f__Lactobacillaceae; g__Lactobacillus; s__unidentified_Lactobacillus
ASV_39468	d__Bacteria; p__Firmicutes; c__Bacilli; o__Lactobacillales; f__Lactobacillaceae; g__Lactobacillus; s__unidentified_Lactobacillus	0	0	0	0	0	0	0	0	0	0	0	0	0	13	0	12	0	0	3	0	0	0	0	0	0	0	0	0	0	0	0	21	0	4	0	16	0	4	10	9	d__Bacteria; p__Firmicutes; c__Bacilli; o__Lactobacillales; f__Lactobacillaceae; g__Lactobacillus; s__unidentified_Lactobacillus
ASV_32940	d__Bacteria; p__Firmicutes; c__Bacilli; o__Lactobacillales; f__Streptococcaceae; g__Streptococcus; s__unidentified_Streptococcus	0	0	0	0	0	0	0	0	0	0	0	0	0	0	0	0	0	0	0	0	0	0	0	0	0	0	0	0	0	0	0	0	0	0	0	0	0	0	64	0	d__Bacteria; p__Firmicutes; c__Bacilli; o__Lactobacillales; f__Streptococcaceae; g__Streptococcus; s__unidentified_Streptococcus
ASV_15438	d__Bacteria; p__Firmicutes; c__Clostridia; o__Clostridiales; f__Lachnospiraceae; g__unclassified_Lachnospiraceae; s__unclassified_Lachnospiraceae	0	0	25	0	0	0	0	0	0	0	0	0	0	0	0	0	0	0	0	0	0	0	0	0	12	34	0	0	0	17	0	0	0	0	0	0	0	0	0	0	d__Bacteria; p__Firmicutes; c__Clostridia; o__Clostridiales; f__Lachnospiraceae; g__unclassified_Lachnospiraceae; s__unclassified_Lachnospiraceae
ASV_49506	d__Bacteria; p__Firmicutes; c__Clostridia; o__Clostridiales; f__Clostridiaceae; g__Clostridium; s__Clostridium_celatum	93	0	22	248	190	0	0	0	28	0	0	0	0	0	0	0	0	0	0	0	0	30	0	0	0	0	63	0	0	0	0	0	0	0	0	0	0	0	0	0	d__Bacteria; p__Firmicutes; c__Clostridia; o__Clostridiales; f__Clostridiaceae; g__Clostridium; s__Clostridium_celatum
ASV_41549	d__Bacteria; p__Firmicutes; c__Clostridia; o__Clostridiales; f__Ruminococcaceae; g__Oscillospira; s__unidentified_Oscillospira	0	0	0	0	45	0	0	46	0	0	0	7	0	7	0	0	0	0	0	0	0	0	53	0	0	0	8	0	22	27	0	0	2	0	0	3	1	0	0	0	d__Bacteria; p__Firmicutes; c__Clostridia; o__Clostridiales; f__Ruminococcaceae; g__Oscillospira; s__unidentified_Oscillospira
ASV_40162	d__Bacteria; p__Firmicutes; c__Clostridia; o__Clostridiales; f__unidentified_Clostridiales; g__unidentified_Clostridiales; s__unidentified_Clostridiales	0	0	0	0	0	0	0	0	0	0	0	0	0	0	0	0	0	0	0	0	0	0	0	0	0	0	0	0	63	0	0	0	0	0	0	0	0	0	0	0	d__Bacteria; p__Firmicutes; c__Clostridia; o__Clostridiales; f__unidentified_Clostridiales; g__unidentified_Clostridiales; s__unidentified_Clostridiales
ASV_50087	d__Bacteria; p__Firmicutes; c__Clostridia; o__Clostridiales; f__Lachnospiraceae; g__unclassified_Lachnospiraceae; s__unclassified_Lachnospiraceae	0	0	0	0	0	0	0	0	0	0	0	0	0	0	0	0	0	0	0	7	0	0	0	0	0	0	0	0	0	0	11	0	19	4	21	0	0	4	0	4	d__Bacteria; p__Firmicutes; c__Clostridia; o__Clostridiales; f__Lachnospiraceae; g__unclassified_Lachnospiraceae; s__unclassified_Lachnospiraceae
ASV_58272	d__Bacteria; p__Bacteroidetes; c__Bacteroidia; o__Bacteroidales; f__Bacteroidaceae; g__Bacteroides; s__unidentified_Bacteroides	0	0	0	0	0	0	0	0	0	0	5	16	9	44	1	3	2	4	0	0	0	0	0	0	0	0	0	0	0	0	0	21	3	10	4	6	10	4	2	3	d__Bacteria; p__Bacteroidetes; c__Bacteroidia; o__Bacteroidales; f__Bacteroidaceae; g__Bacteroides; s__unidentified_Bacteroides
ASV_59772	d__Bacteria; p__Bacteroidetes; c__Bacteroidia; o__Bacteroidales; f__Bacteroidaceae; g__Bacteroides; s__unidentified_Bacteroides	0	0	0	0	0	0	0	0	0	0	2	11	3	18	2	1	4	3	12	5	0	0	0	0	0	0	0	0	0	0	0	4	2	16	2	2	14	16	3	4	d__Bacteria; p__Bacteroidetes; c__Bacteroidia; o__Bacteroidales; f__Bacteroidaceae; g__Bacteroides; s__unidentified_Bacteroides
ASV_37343	d__Bacteria; p__Bacteroidetes; c__Bacteroidia; o__Bacteroidales; f__S24-7; g__unidentified_S24-7; s__unidentified_S24-7	0	0	0	0	0	0	0	0	0	0	0	0	0	0	0	0	0	23	0	39	0	0	0	0	0	0	0	0	0	0	0	0	63	0	0	0	0	0	0	0	d__Bacteria; p__Bacteroidetes; c__Bacteroidia; o__Bacteroidales; f__S24-7; g__unidentified_S24-7; s__unidentified_S24-7
ASV_40745	d__Bacteria; p__Bacteroidetes; c__Bacteroidia; o__Bacteroidales; f__S24-7; g__unidentified_S24-7; s__unidentified_S24-7	0	0	0	0	0	0	0	0	0	0	0	0	0	0	0	0	0	0	0	0	0	0	0	0	0	0	0	0	0	0	0	0	0	0	0	0	0	63	0	0	d__Bacteria; p__Bacteroidetes; c__Bacteroidia; o__Bacteroidales; f__S24-7; g__unidentified_S24-7; s__unidentified_S24-7
ASV_23418	d__Bacteria; p__Firmicutes; c__Clostridia; o__Clostridiales; f__unidentified_Clostridiales; g__unidentified_Clostridiales; s__unidentified_Clostridiales	0	0	0	0	0	0	0	0	0	0	0	0	0	0	0	0	0	0	0	0	0	0	0	0	6	0	0	0	27	29	0	0	0	0	0	0	0	0	0	0	d__Bacteria; p__Firmicutes; c__Clostridia; o__Clostridiales; f__unidentified_Clostridiales; g__unidentified_Clostridiales; s__unidentified_Clostridiales
ASV_4051	d__Bacteria; p__Bacteroidetes; c__Bacteroidia; o__Bacteroidales; f__Prevotellaceae; g__Prevotella; s__Prevotella_copri	5	10	3	0	0	0	0	0	0	0	0	0	0	0	0	0	0	0	0	0	0	3	2	0	16	0	0	16	11	19	0	0	0	0	0	0	0	0	0	0	d__Bacteria; p__Bacteroidetes; c__Bacteroidia; o__Bacteroidales; f__Prevotellaceae; g__Prevotella; s__Prevotella_copri
ASV_6580	d__Bacteria; p__Firmicutes; c__Clostridia; o__Clostridiales; f__unidentified_Clostridiales; g__unidentified_Clostridiales; s__unidentified_Clostridiales	0	0	0	0	0	0	0	0	0	0	0	0	0	0	0	0	0	0	0	0	23	0	0	0	31	0	0	5	0	26	0	0	0	0	0	0	0	0	0	0	d__Bacteria; p__Firmicutes; c__Clostridia; o__Clostridiales; f__unidentified_Clostridiales; g__unidentified_Clostridiales; s__unidentified_Clostridiales
ASV_36203	d__Bacteria; p__Firmicutes; c__Clostridia; o__Clostridiales; f__[Mogibacteriaceae]; g__unidentified_[Mogibacteriaceae]; s__unidentified_[Mogibacteriaceae]	8	20	8	0	0	11	0	0	0	0	0	0	0	0	0	0	0	0	0	0	9	29	18	0	19	6	0	9	13	15	0	0	0	0	0	0	0	0	0	0	d__Bacteria; p__Firmicutes; c__Clostridia; o__Clostridiales; f__[Mogibacteriaceae]; g__unidentified_[Mogibacteriaceae]; s__unidentified_[Mogibacteriaceae]
ASV_18800	d__Bacteria; p__Firmicutes; c__Clostridia; o__Clostridiales; f__Lachnospiraceae; g__unclassified_Lachnospiraceae; s__unclassified_Lachnospiraceae	0	0	0	0	0	0	0	0	0	0	0	0	0	0	0	0	0	0	0	0	0	0	0	0	7	12	0	25	0	7	0	0	0	0	0	0	0	0	11	0	d__Bacteria; p__Firmicutes; c__Clostridia; o__Clostridiales; f__Lachnospiraceae; g__unclassified_Lachnospiraceae; s__unclassified_Lachnospiraceae
ASV_16473	d__Bacteria; p__Actinobacteria; c__Coriobacteriia; o__Coriobacteriales; f__Coriobacteriaceae; g__unidentified_Coriobacteriaceae; s__unidentified_Coriobacteriaceae	0	0	0	0	0	0	0	0	0	0	0	0	0	0	0	0	0	0	0	0	0	0	0	0	24	0	0	38	0	0	0	0	0	0	0	0	0	0	0	0	d__Bacteria; p__Actinobacteria; c__Coriobacteriia; o__Coriobacteriales; f__Coriobacteriaceae; g__unidentified_Coriobacteriaceae; s__unidentified_Coriobacteriaceae
ASV_39304	d__Bacteria; p__Firmicutes; c__Clostridia; o__Clostridiales; f__Lachnospiraceae; g__Coprococcus; s__unidentified_Coprococcus	0	0	0	0	0	0	0	0	0	0	0	0	0	0	0	0	0	0	0	0	0	0	0	0	30	6	0	0	0	26	0	0	0	0	0	0	0	0	0	0	d__Bacteria; p__Firmicutes; c__Clostridia; o__Clostridiales; f__Lachnospiraceae; g__Coprococcus; s__unidentified_Coprococcus
[truncated: 34,032 more rows]
